# Supplementary material for: Genomic recovery from rare terrestrial microbes enabled by DNA-based GC-fractionation
Source: ISME Commun. 2025 Sep 3;5(1):ycaf152. doi: 10.1093/ismeco/ycaf152 (PMC12477608; doi:10.1093/ismeco/ycaf152)
Supplement: 20250610_GC_fract_SI_tables_ycaf152 [file 20250610_gc_fract_si_tables_ycaf152.xlsx]

## Sheet: Contents
Table	Title	Description
Table S1	Soil information	Information on the location of soil sampling including soil type, depth and pH.
Table S2	Refractive indexes of fractions containing DNA of known GC-content pure cultures	This information was used to calculated the relationship between DNA GC-content and refractive index
Table S3	GC fraction details and qPCR abundances for fractionated DNA isolated from four soils	Refractive index information and buoyant density data on each individual fraction. It also includes the qPCR results for bacterial 16S rRNA gene and archaeal amoA primers for each individual fraction.
Table S4	16S rRNA gene amplicon filtering	Number of sequence reads passing successive DADA2 filtering steps
Table S5	Phylum level relative abundance in unfractionated and fractionated soils	Numbers represent the relative abundance of each detected phylum in the unfractionated samples (GcA, GcB, GcC and GcL) and in all fractions.
Table S6	Community diversity (16S rRNA diversity index)	ASV (number of amplicon sequencing variants), Shannon diversity, Simpson Evenness and Faith's PD in the unfractionated samples (GcA, GcB, GcC and GcL) and in all fractions. ASV novelty is calculated as the % of ASVs that have no species level (98.7% similarity) matches in the GTDB 16S rRNA database (release R207).
Table S7	Shotgun metagenomic sequencing output details	Total bases and reads sequenced from selected fractions, including GC-content percentage and quality of sequenced reads.
Table S8	Details about the 204 metagenome-assembled genomes sequenced in this work	Detailed description of MAGs assembled in this work, including their quality, taxonomy and genome size. Adjusted Genome Size and Adjusted CDS columns were calculated based on the completeness values of the genomes e.g., Adjusted CDS = CDS #/proportion of genome completeness. The relative abundance of each MAG in each fractionated pseudo-community was evaluted using a read recruitment strategy fro…
Table S9	Identification of genomes from rare and very rare families based on 16S rRNA gene amplicon analysis	Family-level annotation of each sequenced genome, with indication of the 16S rRNA gene-based relative abundance of the family in original sample. Definition of the multiple abundance ranks is provided. Some families in GTDB do not have representative 16S rRNA gene sequences, so their relative abundance could not be determined and are classified as "Unknown" in this table
Table S10	GC-content of the genomes in the different GC fractions	Estimated GC-content of assembled genomes and of the fractions from which they were assembled.
Table S11	Genome novelty of new MAGs vs GTDB R207v2	Background data showing how the genome novelty of each taxon was calculated.
Table S12	Enrichment, original relative abundance, fraction relative abudnance and abundance rank for the families of each assembled genome	The estimated amount of enrichment resulting from GC fractionation for the families of each reconstructed MAG, based on the 16S rRNA gene relative abundance of the family in the unfractionated sample and in the fraction of interest.
Table S13	Nitrogen and Sulfur cycle genes of new genomes	Presence of marker genes of the nitrogen and sulfur cycles in assembled genomes and likely presence/absence of nitrogen and sulfur cycle reactions based on sequence data.
Table S14	CAZyme repertoire of 204 new genomes	Presence of carbohydrate-active enzymes in new genomes, including glycoside hydrolases (GH), auxiliary activities (AA), glycolysl transferases (GT), carbohydrate esterases (CE), polysaccharide lyases (PL).
Table S15	Biosynthetic gene clusters (BCGs) of 204 new genomes	Presence of BGCs in the new genomes and their categories. Non-ribosomal peptides (NPRs), polyketide synthases (PKS), ribosomally synthesized and post-translationally modified peptides (RiPP) are included.
Table S16	Bacteroidia genome annotations	Key pathways of the recovered Bacteroidia class genomes.
Table S17	Curation of putative L-fucose degradation pathway in the Bacteroidia genome GcA13-16	KEGG annotation and manual annotation of the genes involved in the putative L-fucose degradation pathway in the MAG GcA13-16

## Sheet: Table S1
Soil	Site	Latitude, Longitude	Soil Type	Ecosystem	Depth (cm)	pH
GcA	Craibstone	57.18668, -2.21444	Sandy loam	Agricultural field	0-15	4.5
GcB	Craibstone	57.18668, -2.21444	Sandy loam	Agricultural field	0-15	7.5
GcC	Corsemaul	57.44707, -3.003299	Peaty gleyed podzols	Moorland	30-45	4.89
GcL	Lower Dell	57.25973, -3.659484	Humus-iron podzols	Marsh	0-15	5.22

## Sheet: Table S2
Sample	RI	GC-content	Culture media	DNA extraction
Nitrosopumilus maritimus	1.3944	34.2	Nm Media	Griffths protocol
Streptococcus uberis	1.3946	36.6	Yeast glucose broth	Griffths protocol
Nitrosotalea devaniterrae Nd2	1.3948	37.4	Nd media	Griffths protocol
Bacillus subtilils 168 Δ6	1.3957	43.3	LB broth	Qiagen Dneasy blood and tissue kit (gram postive bacteria method)
Escherichia coli K12	1.3966	50.6	LB broth	Griffths protocol
Nitrosomonas europea	1.3966	50.7	Skinner and walker	Griffths protocol
Nitrososphaera viennensis	1.3969	52.7	NV media	Griffths protocol
Nitrosopira multiformis	1.3971	53.9	Skinner and walker	Griffths protocol
Pseudomonas putida U NCIMB 10015	1.3979	60	LB broth	Griffths protocol
Pseudomonas putida F1	1.3982	62	LB broth	Griffths protocol
Micrococcus luteus	1.3998	73	Nutrient broth	Griffths protocol

## Sheet: Table S3
Soil	Fraction	Refractive Index	Buoyant density	Estimated GC-content (%)	DNA amount (ng)	Bacterial 16S rRNA gene abundance	Total bacterial 16S rRNA gene abundance	Bacterial 16S rRNA gene relative abundance (%)	AOA amoA gene abundance	Total AOA amoA gene abundance	AOA amoA gene relative abundance (%)	Ratio total bacterial 16S rRNA gene abundance / total AOA amoA gene abundance	Ratio relative abundance bacteria/ AOA	Ratio relative abundance AOA / bacteria	16S rRNA gene amplicon sequencing	Metagenome sequencing
GcA	1	1.4018	1.72338	-	-	-	26829000	-	-	11872.5	-	2259.76	-	-	-	-
GcA	2	1.4009	1.71354	81.2755	0	123000		0.458459	0		0		#DIV/0!	0	No
GcA	3	1.4001	1.7048	75.5373	5.49	179000		0.667188	0		0		#DIV/0!	0	No
GcA	4	1.3994	1.69715	70.5163	27.81	1520000		5.66551	0		0		#DIV/0!	0	Yes
GcA	5	1.3988	1.69059	66.2126	38.4	4090000		15.2447	14.6		0.122973		280137	0.00806662	Yes	Yes
GcA	6	1.3982	1.68404	61.909	33.9	4200000		15.6547	9.16667		0.0772092		458182	0.00493202	Yes
GcA	7	1.3976	1.67748	57.6053	26.835	5150000		19.1956	10.5		0.0884397		490476	0.00460728	Yes
GcA	8	1.3972	1.67311	54.7362	20.835	4510000		16.8102	27.6		0.23247		163406	0.0138291	Yes
GcA	9	1.3966	1.66656	50.4325	13.2	1790000		6.67188	81.6333		0.687583		21927.3	0.103057	Yes
GcA	10	1.3961	1.66109	46.8461	6.75	1960000		7.30553	1288.67		10.8542		1520.95	1.48575	Yes
GcA	11	1.3956	1.65563	43.2597	4.335	1580000		5.88915	4590		38.6608		344.227	6.56475	Yes
GcA	12	1.3951	1.65016	39.6733	2.715	850000		3.16821	2751		23.1712		308.979	7.31365	Yes
GcA	13	1.3946	1.6447	36.0869	2.46	519000		1.93447	2416.33		20.3524		214.788	10.5209	Yes	Yes
GcA	14	1.3941	1.63924	32.5005	2.655	358000		1.33438	683		5.75279		524.158	4.31122	Yes
GcA	15	1.3919	1.6152	-	-	-		-	-		-		-	-	-	-
GcB	1	1.4018	1.72338	-	-	-	17108334	-	-	23198.9	-	737.464	-	-	-	-
GcB	2	1.4011	1.71573	82.7101	1.845	24334		0.142235	0		0		#DIV/0!	0	No
GcB	3	1.4007	1.71136	79.841	9.765	145000		0.84754	0		0		#DIV/0!	0	No
GcB	4	1.4	1.70371	74.82	41.4	724000		4.23186	0		0		#DIV/0!	0	Yes	Yes
GcB	5	1.3994	1.69715	70.5163	55.05	3250000		18.9966	3.8		0.0163801		855263	0.000862266	Yes
GcB	6	1.3989	1.69169	66.9299	57.6	2990000		17.4769	18.3333		0.0790268		163091	0.0045218	Yes
GcB	7	1.3982	1.68404	61.909	36.6	4260000		24.9001	24.1667		0.104172		176276	0.00418358	Yes
GcB	8	1.3976	1.67748	57.6053	28.515	2790000		16.3078	80.9667		0.349011		34458.6	0.0214014	Yes
GcB	9	1.3971	1.67202	54.0189	17.025	319000		1.86459	35.2667		0.152019		9045.37	0.0815295	Yes
GcB	10	1.3966	1.66656	50.4325	9.18	888000		5.19045	296.333		1.27736		2996.63	0.246098	Yes
GcB	11	1.396	1.66	46.1288	5.865	794000		4.64101	2787.67		12.0164		284.826	2.58917	Yes
GcB	12	1.3955	1.65454	42.5424	6.345	502000		2.93424	6215.33		26.7915		80.768	9.13065	Yes
GcB	13	1.395	1.64907	38.956	5.07	281000		1.64247	8935.33		38.5162		31.4482	23.4501	Yes
GcB	14	1.3945	1.64361	35.3696	4.8	141000		0.82416	4801.67		20.6979		29.3648	25.1139	Yes	Yes
GcB	15	1.3932	1.6294	-	-	-		-	-		-		-	-	-	-
GcC	1	1.4018	1.72338	-	-	-	7304062	-	-	607.3	-	12027.1	-	-	-	-
GcC	2	1.4012	1.71682	83.4274	0	6939		0.0950019	0		0		#DIV/0!	0	No
GcC	3	1.4005	1.70917	78.4064	0	11403		0.156119	0		0		#DIV/0!	0	No
GcC	4	1.3999	1.70261	74.1027	3.105	42651		0.583935	0		0		#DIV/0!	0	No
GcC	5	1.3993	1.69606	69.799	7.17	140000		1.91674	0		0		#DIV/0!	0	Yes	Yes
GcC	6	1.3986	1.68841	64.7781	12.24	602000		8.24199	0		0		#DIV/0!	0	Yes
GcC	7	1.398	1.68185	60.4744	16.125	2650000		36.2812	0		0		#DIV/0!	0	Yes
GcC	8	1.3973	1.6742	55.4534	9.885	2270000		31.0786	0		0		#DIV/0!	0	Yes
GcC	9	1.3967	1.66765	51.1498	4.56	572000		7.83126	0		0		#DIV/0!	0	Yes
GcC	10	1.3962	1.66218	47.5634	4.125	586000		8.02293	0		0		#DIV/0!	0	Yes
GcC	11	1.3957	1.65672	43.977	4.08	94059		1.28776	16.5		2.71694		5700.55	2.10982	Yes	Yes
GcC	12	1.3951	1.65016	39.6733	4.935	99951		1.36843	53.8		8.85888		1857.83	6.47376	No
GcC	13	1.3946	1.6447	36.0869	2.4	156000		2.1358	133		21.9002		1172.93	10.2539	No
GcC	14	1.3941	1.63924	32.5005	2.655	32074		0.439126	216		35.5673		148.491	80.9957	No
GcC	15	1.3926	1.62285	21.7413	-	40985		0.561126	188		30.9567		218.005	55.1689	-	-
GcL	1	1.4008	1.71245	-	-	-	64963000	-	-	19264.6	-	3372.14	-	-	-	-
GcL	2	1.4006	1.71026	79.1237	0	224000		0.344812	34.1		0.177009		6568.91	0.513349	No
GcL	3	1.4002	1.70589	76.2546	2.43	465000		0.715792	54.5		0.282902		8532.11	0.39523	No
GcL	4	1.3997	1.70043	72.6682	14.79	1330000		2.04732	47.9		0.248643		27766.2	0.121448	Yes	Yes
GcL	5	1.3992	1.69497	69.0818	26.175	4630000		7.12713	47.1		0.24449		98301.5	0.0343041	Yes
GcL	6	1.3985	1.68732	64.0608	41.4	6780000		10.4367	338		1.75451		20059.2	0.16811	Yes
GcL	7	1.398	1.68185	60.4744	57.6	38300000		58.9566	125		0.648859		306400	0.0110057	Yes
GcL	8	1.3974	1.6753	56.1707	44.55	5250000		8.08152	217		1.12642		24193.5	0.139382	Yes
GcL	9	1.3968	1.66874	51.867	21.555	2320000		3.57126	497		2.57986		4668.01	0.722395	Yes
GcL	10	1.3963	1.66328	48.2806	10.5	1760000		2.70923	832		4.3188		2115.38	1.5941	Yes
GcL	11	1.3957	1.65672	43.977	5.88	2110000		3.248	2058		10.6828		1025.27	3.28904	Yes
GcL	12	1.3952	1.65126	40.3906	4.23	721000		1.10986	5987		31.0777		120.428	28.0014	Yes
GcL	13	1.3948	1.64689	37.5214	4.47	714000		1.09909	4883		25.347		146.222	23.0619	Yes	Yes
GcL	14	1.3943	1.64142	33.935	2.49	180000		0.277081	3605		18.7131		49.9307	67.5365	No
GcL	15	1.3933	1.6305	26.7622	-	179000		0.275541	539		2.79788		332.096	10.1541	-	-

## Sheet: Table S4
Number of sequence reads after each DADA2 filtering step
Sample	Input	Filtered	Denoised F	Denoised R	Merged	Nonchimeric	Final
GcA	81572	77775	69902	74937	51227	47915	47915
GcA4	79164	44574	39409	42603	29688	27462	27462
GcA5	92888	69142	65575	67003	56194	53709	53709
GcA6	101988	75202	72032	73300	62446	57399	57399
GcA7	91995	66465	63921	64786	56722	51809	51809
GcA8	91542	61806	59591	60337	52934	49473	49473
GcA9	102870	78166	75210	76367	58105	50992	50992
GcA10	98323	60422	54040	58565	28696	21595	21595
GcA11	81859	53780	44532	51521	22784	17718	17718
GcA12	83064	55576	47086	53138	26955	20106	20106
GcA13	99444	69716	60619	66945	39829	32969	32969
GcA14	91668	58891	50367	56236	33668	26871	26871
GcB	67282	63708	53287	60169	36879	36812	36812
GcB4	83006	55237	45030	51899	28642	26628	26628
GcB5	87152	66600	60022	63465	47951	47109	47109
GcB6	82780	63521	58494	60841	47778	45733	45733
GcB7	90265	66899	62845	64396	53259	50131	50131
GcB8	87692	64413	61391	62512	54483	51780	51780
GcB9	89597	67201	63247	65122	48868	44703	44703
GcB10	106898	68781	58854	66086	33195	28043	28043
GcB11	89513	56544	43122	53335	21797	21505	21505
GcB12	98548	63307	45993	59286	21635	21516	21516
GcB13	96120	60325	40226	55659	16163	15753	15753
GcB14	89057	53669	38727	49476	21299	20398	20398
GcC	99390	95903	86550	92542	67057	65241	65241
GcC5	82048	59732	57093	58355	49375	44138	44138
GcC6	97179	68817	66604	67464	60556	56593	56593
GcC7	91584	67541	65404	66234	57173	51343	51343
GcC8	79744	58899	56558	57606	47703	43277	43277
GcC9	84730	76290	74078	74891	64663	56094	56094
GcC10	64436	57411	55801	56517	50016	44770	44770
GcC11	87033	71319	68153	69732	58753	51354	51354
GcL	86193	82687	78304	80731	65909	57894	57894
GcL4	78982	62729	56895	59842	44928	42550	42550
GcL5	89150	70497	65086	67654	54191	51472	51472
GcL6	88349	69017	65139	66906	57232	52622	52622
GcL7	94114	82335	78855	80199	70418	64859	64859
GcL8	98635	67966	64757	66159	51862	47535	47535
GcL9	99909	88813	84841	86678	68087	62293	62293
GcL10	86051	51621	40410	49022	22165	20626	20626
GcL11	81950	61119	46061	57790	23667	21289	21289
GcL12	85712	57131	42940	53757	23554	21549	21549
GcL13	79650	51010	39622	47485	23292	20867	20867

## Sheet: Table S5
Sample	4484-113	AABM5-125-24	Acidobacteriota	Actinomycetota	Aenigmatarchaeota	Archaea Kingdom	Armatimonadota	Asgardarchaeota	Bacillota	Bacillota_A	Bacillota_B	Bacillota_C	Bacillota_D	Bacillota_E	Bacillota_F	Bacillota_G	Bacteria Kingdom	Bacteroidota	Bdellovibrionota	CAKKQC01	Campylobacterota	Chlamydiota	Chloroflexota	CLD3	CSP1-3	Cyanobacteriota	Dependentiae	Desulfobacterota	Desulfobacterota_B	Desulfobacterota_D	Desulfobacterota_E	Desulfobacterota_F	Desulfobacterota_G	Dormibacterota	Eisenbacteria	Elusimicrobiota	Eremiobacterota	FCPU426	Fibrobacterota	Firmicutes_F	Gemmatimonadota	Goldbacteria	Halobacteriota	Hydrogenedentota	Iainarchaeota	JACPWU01	JADJOY01	Krumholzibacteriota	Margulisbacteria
GcA	0	0	0.06211	0.220056	0	0	0.00237921	0	0.009976	0.00388187	0.000208703	0	0	0.00068872	0.00265053	0.00075133	0.0243974	0.0157	0	0	0	0	0.134008	0	0	0.000543	8.35e-05	0	0.000605	0	0	0	0	0.062381	0	0	0.029824	0.000459	0	0	0.013294	0	0.000877	0	0	0	0	0	0
GcA4	0	0	0.00784437	0.577287	0	0	0.000274553	0	5.88e-05	0	0	0	0	0.000294164	0	0.00064716	0.0199051	0.0002	0	0	0	0	0.17038	0	0	0	0	0	0.000157	0	0	0	0	0.117705	0.000118	0	0.004216	0	0	0	0.00657	0	0	0	0	0	0	0	0
GcA5	0	0	0.00578838	0.443066	0	0	0	0	0	0	0	0	0	0.000555684	0	0	0.0175967	0	0	0	0	0	0.241815	0	0	0	0	0	0	0	0	0	0	0.147858	0	0	0.007178	0	0	0	0.013938	0	0	0	0	0	0	0	0
GcA6	0	0	0.0090868	0.249746	0	0	0	0	0	0	0	0	0	0	0	0.000395078	0.0387741	0.0001	0	0	0	0	0.216559	0	0	0	0	0	0.000847	0	0	0	0	0.172028	0	0	0.028502	0	0	0	0.014844	0	0	0	0	0	0	0	0
GcA7	0	0	0.0147717	0.17164	0	0	0	0	0	0	0	0	0	0	0	0	0.0433701	0	0	0	0	0	0.108326	0	0	0	0	0	0.001393	0	0	0	0	0.106685	0	0	0.060579	0	0	0	0.0189	0	0	0	0	0	0	0	0
GcA8	0	0	0.0971519	0.110437	0	0	0.00567199	0	0	0	6.07e-05	0	0	0.000697625	0.000242652	0.000970609	0.0345476	0	0	0	0	0	0.139495	0	0	0	0	0	0.000819	0	0	0	0	0.044163	0	0	0.059753	0	0	0	0.012072	0	9.1e-05	0	0	0	0	0	0
GcA9	0	0	0.14417	0.0644561	0	0	0.0105318	0	0.0012653	0	0	0	0	0.00320048	0.0012653	0.00171188	0.0243757	0.0008	0.00037215	0	0	0	0.214358	0	0	0	0	0	0	0	0	0	0	0.021585	0	0	0.040713	0	0	0	0.003535	0	0	0	0	0	0	0	0
GcA10	0	0	0.0792732	0.0587721	0	0	0.00637244	0	0.0217027	0.00659093	0.00345933	0.000400553	0	0.00254898	0.00597189	0.00327726	0.0290219	0.0109	0	0	0	0	0.208069	0	0	0.000109	0.000109	0	0.000546	0	0	0	0	0.022722	0	0	0.031753	0	0	0	0.002476	0	0.001129	0	0	0	0	0	0
GcA11	0	0	0.045672	0.0524121	0	0	0.00258802	0	0.0757415	0.0226219	0.0130891	0.000670279	0.00045	0.000856467	0.023106	0.00606975	0.0250982	0.1051	0.0018805	0	0	0.0006	0.116647	0	0	0.002923	0.000782	0	0.000614	0	0	0	0	0.025545	0.000205	0.000168	0.020481	0	0	0	0.003444	0	0.003798	0.001099	0	0	0	0	0
GcA12	0	0	0.0289901	0.0438335	0	0	0.00139375	0	0.143731	0.046743	0.00925103	0.000331016	0.00064	0.000505235	0.0369344	0.0101918	0.0221607	0.1819	0.00020906	0	0	0.0003	0.0614296	0	0	0.004913	0.002056	0	0.000418	0	0	0	0	0.020262	0.000139	0	0.01791	0.000279	0	0	0.002979	0	0.002753	0	0	0	0	0	0
GcA13	0	0	0.0222741	0.0363836	0	0	0.00123531	0.00021232	0.159741	0.0770716	0.0046131	0.000366732	0.00012	0.000405335	0.0306124	0.00978595	0.018105	0.2067	0.00030883	0	0	0	0.0436218	0	0	0.008975	0.002316	0	0.000193	0	0	0.000154	0	0.019495	0	0	0.015808	0	0.000154	0	0.003185	0	0.000811	0	0	0	0	0	0
GcA14	0	0	0.0263578	0.0447921	0	0	0.00270855	0.00099044	0.10913	0.0878661	0.0021628	0.000282983	0	0.000889374	0.0134619	0.00404261	0.0279142	0.1271	0.0003032	0	0	0	0.0494815	0	0	0.017444	0.001779	0	0.000263	0	0	0	0	0.023427	0	0	0.014654	0	0	0	0.00376	0	0.000364	0	0	0	0	0	0
GcB	0.000325981	0.00010866	0.181245	0.106541	0	0	0.00249919	0	0.00627513	0.00241769	0.000298816	0	0	0	0.0010866	0.000543301	0.0244757	0.035	0.00141258	0	0	0	0.128029	0	0.00038	0.001141	0	0	0.004346	0	0	0.000353	0	0	0.020455	0.000924	0	0.000598	0.000543	0	0.012116	0	0.006112	0.000489	0	0	0	0	0
GcB4	0	0	0.127352	0.342125	0	0.000178959	0.000223699	0	0	0.000111849	0	0	0	0.000313178	0	0.000738205	0.0503769	0.0003	0	6.71e-05	0	0	0.238194	0	0.000179	0.000716	0	0	0.003423	0	0	0	0	0	0.021878	0	0	0	0	0	0.009149	0	8.95e-05	6.71e-05	0	0	0	0	0
GcB5	0	0	0.163677	0.262026	0	0	0	0	0	0	0	0	0	0	0	0.000427914	0.0264594	0.0002	0	0	0	0	0.234426	0	0.000713	0.000321	0	0	0.003174	0	0	0	0	0	0.041543	0	0	0	0	0	0.017366	0	0	0	0	0	0	0	0
GcB6	0.000465008	0	0.252313	0.142199	0	0	0.000279005	0	0	0	0	0	0	0	0	0	0.0163218	0.0006	0	0.000511509	0	0	0.194745	0	0.000605	0	0	0	0.001628	0	0	0	0	0	0.041479	0	0	0	0	0	0.024599	0	0	0	0	0	0	0	0
GcB7	0.000418293	0	0.293921	0.0765942	0	0	0.00218442	0	0	0	0	0	0	0	0	0	0.0229597	0.0033	0	0	0	0	0.128091	0	0	0	0	0	0	0	0	0	0	0	0.03588	0	0	0	0	0	0.017661	0	0	0	0	0	0	0	0
GcB8	0	0	0.251063	0.0381515	0	0	0.0110455	0	0	0	0	0	0	0	0	0	0.0176474	0.003	0	0	0	0	0.0616391	0	0	0	0	0	0	0	0	0	0	0	0.015172	0	0	0.000317	0	0	0.003745	0	0.000254	0	0	0	0	0	0
GcB9	0	0	0.283802	0.0131385	0	0	0.00740269	0	0	0	0	0	0	0	0	0	0.0396608	0.0137	0.00029415	0	0	0	0.0896166	0	0	0	0	0	0.016129	0	0	0	0	0	0.00956	0.00103	0	0.001716	9.8e-05	0	0.001128	0	0.001324	0	0	0	0	0	0
GcB10	0	0.000863752	0.348055	0.0149467	0	0	0.00247859	0	0.00890041	0.00210305	0.00202794	0	0	0.000788644	0.00180261	0.00131441	0.0421737	0.0672	0.00116419	0	0	0	0.0970407	0	0	0.000939	0	0	0.016073	0	0	0.0003	0	0	0.009689	0.00184	0	0.004394	0.000263	0	0.00169	0	0.005521	0	0	0	0	0	0
GcB11	0.000148592	0.00263219	0.183978	0.0187013	0	0	0.00106137	0	0.0495022	0.0118449	0.00683521	0.000191046	0	0	0.00825745	0.00320533	0.0293575	0.2111	0.00479738	0	0	0.0005	0.0495447	0	0.000212	0.010423	0.000361	0	0.005477	0	0	0.000467	0	0	0.004245	0.002908	0	0.00276	0.002717	0	0.002951	0	0.050564	0.002186	0	0	0	0	0.000361
GcB12	4.37e-05	0.00144316	0.0958389	0.0140161	0	0	0.00094024	0	0.0748475	0.0239871	0.0059913	0.000153062	0.00017	0	0.0153062	0.00566331	0.0207509	0.3225	0.0047668	0.000153062	4.37e-05	0.0005	0.0248398	8.75e-05	0.000262	0.012442	0.001596	0	0.002646	0	0	0	0	0	0.004461	0.001334	0	0.001181	0.003914	0	0.002558	0	0.03468	0	0	0	0	0	4.37e-05
GcB13	0.000139634	0.000538589	0.0657278	0.0116495	0	0	0.000917596	0	0.0886677	0.0436456	0.00245357	0.000239373	0	0.000299216	0.0140831	0.00259321	0.0138437	0.2479	0.00516646	0	0	0	0.0183918	0	0	0.007899	0.002414	0	0.001157	0	0	0.00012	0	0.000199	0.004927	0.000638	0	0.000379	0.002892	0	0.001935	0	0.009076	5.98e-05	7.98e-05	0	0	0	0
GcB14	0.000193125	0.000328312	0.0790073	0.0133063	0	0	0.00150637	0.00028969	0.0534763	0.0476632	0.00140981	0	0	9.66e-05	0.00755118	0.00198919	0.0138664	0.131	0.00432599	0	0	0.0003	0.0247393	0	0.000193	0.004732	0.001796	0	0.002144	0	0	9.66e-05	0	0.000193	0.004133	0.000309	0	0	0.000908	0	0.002742	0	0.003264	9.66e-05	0	0	0	0	0
GcC	0.000183933	0	0.222789	0.0488956	0	0	0.00344875	0	0.00016861	7.66e-05	0	0	0	0	0	0	0.0165693	0.0172	0.00136417	0	0	0	0.0877056	0.000506	0	0.001104	0	0.003433	0.018117	0.005211	0.001517	0.000812	0.000874	0.002974	0.011634	0.001441	0.002253	0.002039	0.000322	0	0.010837	0.000138	4.6e-05	0.000353	0	3.07e-05	0	0	0
GcC5	0	0	0.123522	0.150692	0	0	0.00373956	0	0	0	0	0	0	0	0	0	0.0162632	0.0008	0	0	0	0	0.0956119	0	0.002824	0	0	5.84e-05	0.00631	0	0.000136	0.000175	0	0.157081	0.00039	0.001441	0.00261	0	5.84e-05	0	0.055548	0	0	7.79e-05	0	0	0	0	0
GcC6	0	0	0.267995	0.0531229	0	0	0.00295769	0	0	0	0	0	0	0	0	0	0.0170529	0.0031	0.00025418	0	0	0	0.0376875	0	0.000531	0	0	0.000994	0.016013	0	0	0.0003	9.24e-05	0.065185	0	0.005615	0.002288	0	0	0	0.01398	0	0	0	0	0	0	0	0
GcC7	0	0	0.48786	0.0113738	0	0	0.00363675	0	0	0	0	0	0	0	0	0	0.00552644	0.0027	0.00037437	0	0	0	0.0223553	0	0.000232	0	0	0.003084	0.013281	0	0	0.000998	0.000357	0.018719	0	0.003227	0.001426	7.13e-05	0	0	0.003013	0	0	0	0	0	0	0	0
GcC8	0	0	0.505517	0.00710297	0	0	0.00310476	0	0	0	0	0	0	0	0	0	0.00734867	0.0031	0.00040205	0	0	0	0.0278981	0	0	0.000112	4.47e-05	0.006723	0.00574	0	0	0.004043	0.000737	0.009448	0	0.001988	0.001296	0.00105	0	0	0.001742	0	0.000246	0.000491	0	0	0	0	0
GcC9	0	0	0.293298	0.00954161	0	0	0.00264828	0	0	0	0	0	0	0	0	0	0.00989212	0.0217	0.00155781	0	0	0.0008	0.0321689	0	0	0.000682	0.001227	0.009172	0.004596	0.000292	0	0.010009	0.000545	0.011372	0	0.002356	0.000604	0.00368	0	0	0.001967	0	0.001129	0.001324	0	0	0	0	0.000273
GcC10	0	0	0.266754	0.00913045	0	0	0.00197109	0	0	9.06e-05	0	0	0	0	0	0	0.00922108	0.056	0.00317187	0	0	0.0013	0.0210929	0	0.000181	0.001269	0.005075	0.007273	0.004078	6.8e-05	0	0.005959	0.000453	0.009878	0	0.001654	0.000793	0.005483	0.000159	0	0.001677	0.000295	0.000634	0.00102	0	0	0	0	0.000362
GcC11	0	0	0.248865	0.0120686	0	0	0.00151962	0	8.84e-05	0.00010602	0.000459421	7.07e-05	0	0	0	0	0.00980687	0.1012	0.0045412	0	0	0.002	0.0174226	0	0.000159	0.001414	0.013641	0.006379	0.005054	0.000177	0	0.003746	0.000194	0.014401	0	0.002014	0.00129	0.004541	0	0	0.002651	0.00023	0.000565	0.00023	0	0	0	0	0.00023
GcL	0	0	0.278561	0.034805	0	0	0.00359277	0	0	0	0	0	0	0	0	0	0.0123847	0.0318	0.00133002	0	0	0.0005	0.0385014	0	0.000449	0.000466	0.002384	0.005234	0.00893	0	0	0.004353	0.000432	0.031316	6.91e-05	0.00475	0.001485	0.001727	3.45e-05	0	0.00969	0.000104	0.000622	0.000656	0	0	0	0	0
GcL4	0.000105186	0	0.0655307	0.314779	0	0	0.00115704	0	0.00010519	8.41e-05	0	0	0	0	0	0	0.0099716	0.0002	0	0	0	0	0.222299	0	0	0.000358	0	0	0.021437	0.00021	0.000189	0	0	0.009551	0.03793	0.000126	0.001914	0	0	0	0.025581	0	0	0	0	0	0	0	0
GcL5	0.000497648	0	0.0919204	0.211677	0	0	0.00101135	0	0	0	0	0	0	0	0	0	0.0131315	0	0	0	0	0	0.174658	0	0	0.000209	0	0	0.022458	0	0.001332	0	0	0.010097	0.048529	0.000128	0.002697	0	0	0	0.04527	0	0	0	0	0	0.000177	0	0
GcL6	0.000339377	0	0.214535	0.0869776	0	0	0	0	0	0	0	0	0	0	0	0	0.0115388	0	0	0	0	0	0.116406	0	0	0	0	0	0.016096	0	0.006497	0	0	0.007272	0.033211	0	0.002957	0	0	0	0.02749	0	0	0	0	0	0	0	0
GcL7	0.000234863	0	0.270985	0.0321762	0	0	0	0	0	0	0	0	0	0	0	0	0.00554277	0.0044	0	0	0	0	0.0607356	0	0	0	0	0	0.027056	0	0.00263	0	0	0	0.019165	0	0.001973	0	0	0	0.007281	0	0	0	0	0	0	0	0
GcL8	0	0	0.368323	0.00287716	0	0	0.0055687	0	0	0	0	0	0	0	0	0	0.0102093	0.0055	0	0	0	0	0.0425078	0	0	0	0	0	0.017495	0.000278	0.001114	0	0	0.001207	0.006543	0	0.000835	0	0	0	0.003295	0	0	0	0	0	0	0	0
GcL9	0	0	0.315091	0.0014856	0	0	0.0025399	0	0	0	0	0	0	0	0	0	0.00996789	0.0119	0.00076676	0	0	0	0.128385	0	0	0.00139	0	0.002252	0.012508	0.004505	0	0	0.002109	0	0.004121	0.007093	0	0.002157	0	0	0	0	0	0.000671	0	0	0	0	0
GcL10	0	0.000376028	0.173278	0.00517039	0	0	0.00166862	0	0	0	0	9.4e-05	0	0	0	0	0.0161692	0.0296	0.00455934	0	0	0.0007	0.147309	0.000799	0	0.004747	7.05e-05	0.009166	0.013772	0.046322	0.000564	0.00611	0.001927	0	0.002186	0.008296	0.000682	0.013396	0.000658	0	0.001998	0	0.000235	0.000212	0	0	0	0	0
GcL11	0	0	0.115675	0.00522614	0	0	0.000621697	0	0.00139882	0.000505129	0.000932546	0.000135996	0	0	0	0	0.0147459	0.091	0.00994716	0	0	0.0028	0.0990636	0.005032	0	0.004391	0.002759	0.012784	0.009772	0.044063	0.000486	0.003536	0.000641	0.000797	0.002098	0.005906	0.000563	0.018224	0.000136	0	0.001554	0.001205	0.000466	0.002312	0	0.00035	0	0	0
GcL12	5.7e-05	0	0.0820569	0.00513093	0	0	0.000665121	0	0.00138725	0.00321158	0.000532097	0	0	0	0	0.000627114	0.0128653	0.1356	0.00775341	5.7e-05	0	0.002	0.033218	0.003307	0	0.00095	0.008076	0.003649	0.005587	0.010319	0.000171	0.001729	0.000399	0.000608	0.002813	0.001064	0.000532	0.00477	0.000171	0	0.001425	0.000114	0.000437	0.001368	0	0.000171	0	0	0
GcL13	0	0	0.0857398	0.00582803	0	0	0.000925084	0	0.00097134	0.00568926	0	0	0	0	0	0.000231271	0.00849535	0.1287	0.00306819	0	0	0.0003	0.0327634	0.000833	0	0.001002	0.005365	0.001203	0.006229	0.006013	0.000324	0.00091	0.00054	0.000648	0.002606	0.001326	0.000493	0.001974	7.71e-05	0	0.001958	0	0.000339	0.000478	0	9.25e-05	0	0	0
[truncated: 25 more columns]

## Sheet: Table S6
Sample	Source (full name)	Fraction GC-content (%)	ASVs	Shannon Diversity	Simpson Evenness	Faith's PD	ASV novelty (%)
GcA	GcA (Craibstone pH 4.5)		718	6.06219	0.335598	76.1505	74.09
GcA4	GcA (Craibstone pH 4.5)	70.5	570	5.51312	0.233607	122.544	77.89
GcA5	GcA (Craibstone pH 4.5)	66.2	232	5.06935	0.492016	38.9204	75.86
GcA6	GcA (Craibstone pH 4.5)	61.9	181	4.78853	0.446538	21.7587	74.03
GcA7	GcA (Craibstone pH 4.5)	57.6	237	4.91488	0.290348	26.3548	69.2
GcA8	GcA (Craibstone pH 4.5)	54.7	419	5.4902	0.291086	52.0523	73.51
GcA9	GcA (Craibstone pH 4.5)	50.4	327	5.2627	0.349794	35.7108	74.31
GcA10	GcA (Craibstone pH 4.5)	46.8	453	5.53482	0.31555	46.8933	75.94
GcA11	GcA (Craibstone pH 4.5)	43.3	904	5.86767	0.154263	81.3055	76.11
GcA12	GcA (Craibstone pH 4.5)	39.7	914	5.53316	0.0871058	84.5377	73.74
GcA13	GcA (Craibstone pH 4.5)	36.1	797	5.21791	0.0675547	74.2561	73.02
GcA14	GcA (Craibstone pH 4.5)	32.5	796	5.06873	0.0370184	89.6027	72.49
GcB	GcB (Craibstone pH 4.5)		957	6.41084	0.382745	91.8935	82.76
GcB4	GcB (Craibstone pH 4.5)	74.8	882	6.02098	0.191468	101.059	83.79
GcB5	GcB (Craibstone pH 4.5)	70.5	449	5.65853	0.404079	64.5696	85.52
GcB6	GcB (Craibstone pH 4.5)	66.9	331	5.42319	0.50742	49.9872	82.18
GcB7	GcB (Craibstone pH 4.5)	61.9	329	5.44829	0.542508	50.6538	80.24
GcB8	GcB (Craibstone pH 4.5)	57.6	215	5.02621	0.577126	31.0945	76.74
GcB9	GcB (Craibstone pH 4.5)	54	307	5.32991	0.495656	40.7801	81.43
GcB10	GcB (Craibstone pH 4.5)	50.4	495	5.68762	0.381226	58.5798	81.62
GcB11	GcB (Craibstone pH 4.5)	46.1	1226	6.34942	0.195363	118.621	83.03
GcB12	GcB (Craibstone pH 4.5)	42.5	1099	5.89674	0.103391	114.363	82.35
GcB13	GcB (Craibstone pH 4.5)	39	1019	5.22767	0.0309819	127.4	80.08
GcB14	GcB (Craibstone pH 4.5)	35.4	1117	4.73029	0.0142081	118.663	80.3
GcC	GcC (Corsemaul)		729	5.64068	0.127105	87.5368	80.25
GcC5	GcC (Corsemaul)	69.8	540	5.07743	0.0896623	82.8881	82.22
GcC6	GcC (Corsemaul)	64.8	540	5.37915	0.144944	80.9528	79.81
GcC7	GcC (Corsemaul)	60.5	568	4.91405	0.0389428	77.0983	80.99
GcC8	GcC (Corsemaul)	55.5	504	4.8185	0.0460037	50.5997	79.37
GcC9	GcC (Corsemaul)	51.1	610	5.23809	0.0961661	85.9291	80
GcC10	GcC (Corsemaul)	47.6	599	5.11986	0.0831036	80.3223	79.47
GcC11	GcC (Corsemaul)	44	765	5.28632	0.0693505	97.4901	80.13
GcL	GcL (Lower Dell)		1174	6.47464	0.263803	111.419	84.92
GcL4	GcL (Lower Dell)	72.7	768	5.69517	0.176732	155.582	86.46
GcL5	GcL (Lower Dell)	69.1	867	5.89433	0.158144	82.5764	88
GcL6	GcL (Lower Dell)	64.1	231	5.13277	0.555547	38.4513	80.09
GcL7	GcL (Lower Dell)	60.5	234	5.09809	0.514614	39.8438	83.33
GcL8	GcL (Lower Dell)	56.2	236	5.12838	0.558421	29.2286	78.39
GcL9	GcL (Lower Dell)	51.9	271	5.23418	0.534057	31.4647	79.34
GcL10	GcL (Lower Dell)	48.3	817	5.9723	0.198931	78.2097	83.72
GcL11	GcL (Lower Dell)	44	1037	5.79452	0.0683454	104.44	84.96
GcL12	GcL (Lower Dell)	40.4	909	5.01355	0.0289268	98.0553	84.05
GcL13	GcL (Lower Dell)	37.5	995	4.72027	0.0177907	109.11	85.03

## Sheet: Table S7
Fraction	Total Bases	Read Count	GC (%)	AT (%)	Q20 (%)	Q30 (%)
GcA5	36749989816	243377416	67.01	32.99	95.89	90.61
GcA13	33543026146	222139246	47.92	52.08	95.84	89.96
GcB4	50957390160	337466160	69.11	30.89	95.71	90.47
GcB14	33110568488	219275288	45.02	54.98	97.13	92.54
GcL4	40380991686	267423786	69.16	30.84	96.22	91.43
GcL13	33281463342	220407042	47.26	52.74	97.22	92.89
GcC5	61387791264	406541664	64.45	35.55	97.35	93.51
GcC11	44241195550	292988050	52.68	47.32	96.94	92.87
Average	4.17066e+10	2.76202e+08	57.8263	42.1737	96.5375	91.785

## Sheet: Table S8
Soil	Fraction number	Fraction GC-content (%)	MAG name	Completeness (%)	Contamination (%)	GC-content (%)	N50 (bp)	Genome size (bp)	Adjusted genome size (bp)	CDS #	Adjusted CDS#	Domain	Phylum	Class	Order	Family	Genus	Species	Red value	Genome coverage	% genes with no KEGG hits	MAG relative abundance in fraction (%)
GcA	13	36.0869	GcA13-1	80.07	2.313	42.8	4240	1983566	2.47729e+06	1688	2108.16	d__Archaea	p__Halobacteriota	c__Methanosarcinia	o__Methanosarcinales	f__Methanosarcinaceae	g__Methanosarcina	s__Methanosarcina thermophila	N/A	14.3906	45.1422	0.0745127
GcC	11	43.977	GcC11-13	60.75	6.074	42.1	5007	578469	952212	655	1078.19	d__Archaea	p__Micrarchaeota	c__Micrarchaeia	o__Micrarchaeales	f__Micrarchaeaceae	g__	s__	0.795928	25.2156	57.2519	0.168886
GcA	5	66.2126	GcA5-35	51.51	9.2	68.4	3535	1581473	3.07023e+06	1810	3513.88	d__Archaea	p__Thermoplasmatota	c__Thermoplasmata	o__UBA184	f__UBA184	g__UBA184	s__	0.91678	11.8707	73.3149	0.0965745
GcC	5	69.799	GcC5-26	63	6.328	67.4	3680	946788	1.50284e+06	1050	1666.67	d__Archaea	p__Thermoplasmatota	c__Thermoplasmata	o__UBA184	f__UBA184	g__UBA184	s__	0.948083	16.6511	55.7143	0.0897259
GcC	5	69.799	GcC5-34	97.46	1.661	67.7	40825	2281313	2.34077e+06	2114	2169.1	d__Archaea	p__Thermoplasmatota	c__Thermoplasmata	o__UBA184	f__UBA184	g__UBA184	s__	0.916209	71.2033	61.5421	0.383684
GcC	11	43.977	GcC11-14	66.34	7.281	47.7	80763	2212974	3.33581e+06	2422	3650.89	d__Archaea	p__Thermoproteota	c__Bathyarchaeia	o__40CM-2-53-6	f__FEN-987	g__	s__	0.867444	53.3811	59.5789	0.357529
GcA	13	36.0869	GcA13-15	53.47	7.766	46.5	2661	2471762	4.62271e+06	2908	5438.56	d__Archaea	p__Thermoproteota	c__Nitrososphaeria	o__Nitrososphaerales	f__CADDZS01	g__CADDZS01	s__	0.916831	17.5798	72.6616	0.0910257
GcC	11	43.977	GcC11-10	54.36	0	36.7	2732	540118	993595	616	1133.19	d__Archaea	p__Thermoproteota	c__Nitrososphaeria	o__Nitrososphaerales	f__Nitrosopumilaceae	g__Nitrosotalea	s__	0.995034	56.2061	49.6753	0.37645
GcB	14	35.3696	GcB14-7	48.7	4.368	40.8	4463	636500	1.30698e+06	777	1595.48	d__Archaea	p__Thermoproteota	c__Nitrososphaeria	o__Nitrososphaerales	f__Nitrosopumilaceae	g__Nitrosotenuis	s__	0.991041	23.1489	56.7568	0.216005
GcB	14	35.3696	GcB14-12	60.35	9.098	36.2	4079	2540697	4.20994e+06	2780	4606.46	d__Archaea	p__Thermoproteota	c__Nitrososphaeria	o__Nitrososphaerales	f__Nitrososphaeraceae	g__Nitrosocosmicus	s__	0.997177	59.4078	76.7986	0.554342
GcB	14	35.3696	GcB14-2	61.52	1.294	37.5	6600	2085938	3.39067e+06	2507	4075.1	d__Archaea	p__Thermoproteota	c__Nitrososphaeria	o__Nitrososphaerales	f__Nitrososphaeraceae	g__TA-21	s__	0.8751	124.146	73.3945	1.15843
GcA	13	36.0869	GcA13-17	57.49	3.398	42.2	3331	754595	1.31257e+06	842	1464.6	d__Archaea	p__Thermoproteota	c__Nitrososphaeria	o__Nitrososphaerales	f__Nitrososphaeraceae	g__UBA10452	s__UBA10452 sp009665115	N/A	315.547	56.7696	1.63386
GcC	5	69.799	GcC5-33	75.74	0	60.6	16749	676023	892557	755	996.831	d__Archaea	p__Thermoproteota	c__Nitrososphaeria	o__Nitrososphaerales	f__UBA183	g__UBA183	s__	0.916418	40.205	43.3113	0.216648
GcL	13	37.5214	GcL13-10	94.87	3.019	55.4	10576	4331695	4.56593e+06	3760	3963.32	d__Bacteria	p__Acidobacteriota	c__Acidobacteriae	o__	f__	g__	s__	0.495723	22.6169	57.3404	0.23722
GcC	5	69.799	GcC5-5	87.06	9.482	62.9	118314	3542665	4.06922e+06	3350	3847.92	d__Bacteria	p__Acidobacteriota	c__Acidobacteriae	o__Acidobacteriales	f__	g__	s__	0.69527	259.627	56.6567	1.39902
GcC	5	69.799	GcC5-35	76.49	1.709	62.4	45147	2590920	3.38727e+06	2300	3006.93	d__Bacteria	p__Acidobacteriota	c__Acidobacteriae	o__Acidobacteriales	f__CAINCZ01	g__	s__	0.76541	66.6844	49.913	0.359334
GcC	11	43.977	GcC11-28	50.94	4.444	62.2	10565	1714978	3.36666e+06	1646	3231.25	d__Bacteria	p__Acidobacteriota	c__Acidobacteriae	o__Acidobacteriales	f__CAINCZ01	g__	s__	0.76375	23.9794	50.486	0.160606
GcL	13	37.5214	GcL13-17	54.3	9.134	60.3	1596	3298503	6.07459e+06	3631	6686.92	d__Bacteria	p__Acidobacteriota	c__Acidobacteriae	o__Acidobacteriales	f__Gp1-AA117	g__Gp1-AA17	s__	0.903239	17.2852	69.4574	0.181297
GcC	11	43.977	GcC11-3	85.55	9.021	59.3	41631	4086048	4.77621e+06	3787	4426.65	d__Bacteria	p__Acidobacteriota	c__Acidobacteriae	o__Acidobacteriales	f__Koribacteraceae	g__Bog-257	s__	0.985842	37.1126	57.3541	0.248568
GcC	11	43.977	GcC11-2	49.24	1.282	61.2	10909	1612977	3.27575e+06	1526	3099.11	d__Bacteria	p__Acidobacteriota	c__Acidobacteriae	o__Acidobacteriales	f__SbA1	g__	s__	0.891613	55.2022	55.2425	0.369726
GcC	11	43.977	GcC11-4	86.06	6.41	62.6	20465	4163108	4.83745e+06	3989	4635.14	d__Bacteria	p__Acidobacteriota	c__Acidobacteriae	o__Acidobacteriales	f__SbA1	g__	s__	0.762978	30.3935	58.0095	0.203566
GcC	11	43.977	GcC11-37	45.34	4.273	58.8	46715	1650671	3.64065e+06	1539	3394.35	d__Bacteria	p__Acidobacteriota	c__Acidobacteriae	o__Acidobacteriales	f__SbA1	g__Bog-209	s__	0.951786	132.536	54.7109	0.887686
GcA	13	36.0869	GcA13-8	78.82	5.982	53.6	8543	4273796	5.42222e+06	4176	5298.15	d__Bacteria	p__Acidobacteriota	c__Acidobacteriae	o__Acidobacteriales	f__SbA1	g__PALSA-188	s__	0.970549	20.7053	63.8889	0.107209
GcA	13	36.0869	GcA13-13	82.69	5.993	57.5	6016	3235280	3.91254e+06	3092	3739.27	d__Bacteria	p__Acidobacteriota	c__Acidobacteriae	o__Acidoferrales	f__UBA7541	g__	s__	0.814455	37.2875	58.4411	0.19307
GcC	11	43.977	GcC11-11	49.31	1.724	58.7	19898	3006269	6.09667e+06	2585	5242.34	d__Bacteria	p__Acidobacteriota	c__Acidobacteriae	o__Acidoferrales	f__UBA7541	g__Acidoferrum	s__	0.986577	43.3954	59.1103	0.290649
GcC	11	43.977	GcC11-30	82.9	9.401	57.3	27861	5186474	6.2563e+06	4658	5618.82	d__Bacteria	p__Acidobacteriota	c__Acidobacteriae	o__Acidoferrales	f__UBA7541	g__Acidoferrum	s__	0.964368	61.4147	60.9274	0.411336
GcC	11	43.977	GcC11-7	85.47	3.703	58.2	66830	3858335	4.51426e+06	3346	3914.82	d__Bacteria	p__Acidobacteriota	c__Acidobacteriae	o__Acidoferrales	f__UBA7541	g__Acidoferrum	s__	0.921991	97.9502	53.7956	0.656039
GcC	5	69.799	GcC5-19	95.29	8.119	66.7	57499	4463643	4.68427e+06	3782	3968.94	d__Bacteria	p__Acidobacteriota	c__Thermoanaerobaculia	o__Thermoanaerobaculales	f__Thermoanaerobaculaceae	g__	s__	0.882818	201.162	53.3051	1.08398
GcC	11	43.977	GcC11-8	47.08	2.184	67	4805	1554879	3.30263e+06	1475	3132.97	d__Bacteria	p__Acidobacteriota	c__Thermoanaerobaculia	o__Thermoanaerobaculales	f__Thermoanaerobaculaceae	g__	s__	0.880687	17.5395	55.7966	0.117474
GcC	5	69.799	GcC5-14	67.3	5.128	67.6	62921	3439645	5.11091e+06	2982	4430.91	d__Bacteria	p__Acidobacteriota	c__Thermoanaerobaculia	o__UBA5066	f__UBA5066	g__	s__	0.89574	53.4424	54.4936	0.287978
GcC	5	69.799	GcC5-21	49.13	3.448	67.6	17688	1905276	3.87803e+06	1700	3460.21	d__Bacteria	p__Acidobacteriota	c__Thermoanaerobaculia	o__UBA5066	f__UBA5066	g__Fen-183	s__	0.983003	71.7983	54	0.38689
GcL	4	72.6682	GcL4-15	47.41	1.724	69	14577	2692263	5.67868e+06	2412	5087.53	d__Bacteria	p__Acidobacteriota	c__Thermoanaerobaculia	o__UBA5066	f__UBA5066	g__Fen-183	s__	0.968057	53.0529	55.4726	0.431921
GcB	4	74.82	GcB4-4	53.76	9.561	69.1	5220	1897335	3.52927e+06	1856	3452.38	d__Bacteria	p__Acidobacteriota	c__Vicinamibacteria	o__Fen-336	f__	g__	s__	0.687882	80.8062	59.5905	0.54342
GcB	4	74.82	GcB4-18	51.72	8.62	71	2786	3384509	6.54391e+06	4990	9648.11	d__Bacteria	p__Acidobacteriota	c__Vicinamibacteria	o__Fen-336	f__Fen-336	g__	s__	0.742308	45.1839	63.7475	0.303861
GcB	4	74.82	GcB4-19	51.72	1.724	70.8	4598	2204863	4.26308e+06	2660	5143.08	d__Bacteria	p__Acidobacteriota	c__Vicinamibacteria	o__Fen-336	f__Fen-336	g__	s__	0.795636	52.2271	59.5489	0.351226
GcL	4	72.6682	GcL4-12	50	1.724	68.1	6413	2288113	4576226	2156	4312	d__Bacteria	p__Acidobacteriota	c__Vicinamibacteria	o__Fen-336	f__Fen-336	g__CADEEV01	s__	0.84689	21.5721	57.3748	0.175626
GcL	4	72.6682	GcL4-14	64.48	6.896	69.4	8924	3006154	4.66215e+06	2744	4255.58	d__Bacteria	p__Acidobacteriota	c__Vicinamibacteria	o__Vicinamibacterales	f__SCN-69-37	g__	s__	0.849642	21.3344	54.9198	0.173691
GcB	4	74.82	GcB4-5	47.58	0	69.3	4685	2098269	4.40998e+06	3398	7141.66	d__Bacteria	p__Acidobacteriota	c__Vicinamibacteria	o__Vicinamibacterales	f__Vicinamibacteraceae	g__	s__	0.789088	53.7768	66.9806	0.361648
GcL	4	72.6682	GcL4-23	45.29	4.806	69.7	5434	2697125	5.95523e+06	2830	6248.62	d__Bacteria	p__Actinobacteriota	c__Acidimicrobiia	o__Acidimicrobiales	f__CADCTF01	g__	s__	0.773461	17.937	67.3145	0.146031
GcB	4	74.82	GcB4-11	45.15	4.444	68.7	4286	1559940	3.45502e+06	2153	4768.55	d__Bacteria	p__Actinobacteriota	c__Acidimicrobiia	o__Acidimicrobiales	f__Microtrichaceae	g__	s__	0.880271	22.3722	59.9164	0.150452
GcC	5	69.799	GcC5-16	70.94	1.709	70.3	159605	1412273	1.9908e+06	1371	1932.62	d__Bacteria	p__Actinobacteriota	c__Acidimicrobiia	o__Acidimicrobiales	f__RAAP-2	g__RAAP-2	s__	0.924738	217.658	46.4624	1.17286
GcC	11	43.977	GcC11-24	98.29	1.282	69.9	75986	2361701	2.40279e+06	2231	2269.81	d__Bacteria	p__Actinobacteriota	c__Acidimicrobiia	o__Acidimicrobiales	f__RAAP-2	g__RAAP-2	s__	0.931947	48.3017	47.0193	0.323509
GcL	4	72.6682	GcL4-21	67.12	6.155	68.6	3321	1732787	2.58163e+06	1941	2891.84	d__Bacteria	p__Actinobacteriota	c__Acidimicrobiia	o__IMCC26256	f__PALSA-555	g__	s__	0.746285	70.3558	59.9176	0.572791
GcL	4	72.6682	GcL4-18	81.86	6.41	70.6	13403	2728443	3.33306e+06	2741	3348.4	d__Bacteria	p__Actinobacteriota	c__Acidimicrobiia	o__IMCC26256	f__PALSA-555	g__	s__	0.775577	43.1604	58.4458	0.351383
GcL	4	72.6682	GcL4-16	52.15	0	72.3	3912	2546922	4.88384e+06	2711	5198.47	d__Bacteria	p__Actinobacteriota	c__Actinomycetia	o__	f__	g__	s__	0.685479	20.4864	61.3058	0.166787
GcA	5	66.2126	GcA5-5	47.38	2.965	70.7	6603	2129748	4.49504e+06	2182	4605.32	d__Bacteria	p__Actinobacteriota	c__Actinomycetia	o__Actinomycetales	f__Dermatophilaceae	g__Lapillicoccus	s__	0.886636	17.2729	55.5454	0.140524
GcA	5	66.2126	GcA5-20	74.79	8.136	66.5	5903	2463225	3.29352e+06	2453	3279.85	d__Bacteria	p__Actinobacteriota	c__Actinomycetia	o__Actinomycetales	f__Microbacteriaceae	g__Leifsonia	s__	0.964202	40.5769	53.404	0.330115
GcA	5	66.2126	GcA5-12	86.12	3.112	68.7	13219	2530598	2.93846e+06	2375	2757.78	d__Bacteria	p__Actinobacteriota	c__Actinomycetia	o__Actinomycetales	f__Micrococcaceae	g__	s__	0.909007	29.9498	47.4526	0.243658
GcC	5	69.799	GcC5-17	77.33	2.973	71.8	4491	6629692	8.57325e+06	6778	8765.03	d__Bacteria	p__Actinobacteriota	c__Actinomycetia	o__Streptosporangiales	f__Streptosporangiaceae	g__UBA9676	s__	0.902601	31.7366	69.3272	0.171015
GcL	4	72.6682	GcL4-11	46.55	8.62	72.7	3354	4443363	9.54536e+06	4586	9851.77	d__Bacteria	p__Actinobacteriota	c__Actinomycetia	o__Streptosporangiales	f__Streptosporangiaceae	g__UBA9676	s__	0.941065	49.8697	66.5504	0.406006
GcB	4	74.82	GcB4-15	52.63	1.754	71.4	3998	5500298	1.04509e+07	2966	5635.57	d__Bacteria	p__Actinobacteriota	c__Thermoleophilia	o__Gaiellales	f__	g__	s__	0.625241	20.0641	56.4396	0.13493
GcB	4	74.82	GcB4-12	69.27	1.724	71.8	15858	3085609	4.45447e+06	2073	2992.64	d__Bacteria	p__Actinobacteriota	c__Thermoleophilia	o__Solirubrobacterales	f__70-9	g__	s__	0.754925	26.2534	60.4438	0.176553
GcL	4	72.6682	GcL4-17	72.41	5.172	69.2	12247	1592236	2.19892e+06	1653	2282.83	d__Bacteria	p__Actinobacteriota	c__Thermoleophilia	o__Solirubrobacterales	f__70-9	g__	s__	0.846135	19.046	49.9093	0.15506
GcB	4	74.82	GcB4-20	88.17	4.408	71.4	16038	4066820	4.61248e+06	2284	2590.45	d__Bacteria	p__Actinobacteriota	c__Thermoleophilia	o__Solirubrobacterales	f__70-9	g__WHSW01	s__	0.910156	28.0274	58.3187	0.188484
GcA	5	66.2126	GcA5-30	48.6	3.448	69.3	4054	1636365	3.36701e+06	1779	3660.49	d__Bacteria	p__Actinobacteriota	c__Thermoleophilia	o__Solirubrobacterales	f__Solirubrobacteraceae	g__Palsa-465	s__	0.932655	29.4356	61.8325	0.239474
GcA	5	66.2126	GcA5-23	89.31	0.854	66.8	57899	2193493	2.45604e+06	2169	2428.62	d__Bacteria	p__Actinobacteriota	c__Thermoleophilia	o__Solirubrobacterales	f__Solirubrobacteraceae	g__Palsa-744	s__	0.956799	52.1773	52.5127	0.424491
GcA	5	66.2126	GcA5-6	93.3	1.709	69.3	103461	2837407	3.04117e+06	2702	2896.03	d__Bacteria	p__Actinobacteriota	c__Thermoleophilia	o__Solirubrobacterales	f__Solirubrobacteraceae	g__Palsa-744	s__	0.954573	119.598	56.1806	0.972996
GcC	5	69.799	GcC5-46	45.72	5.384	67.1	36478	1553145	3.39708e+06	1642	3591.43	d__Bacteria	p__Actinobacteriota	c__Thermoleophilia	o__Solirubrobacterales	f__Solirubrobacteraceae	g__Palsa-744	s__	0.917557	140.584	68.4531	0.757545
GcC	5	69.799	GcC5-31	55.17	1.724	69.4	83959	1524275	2.76287e+06	1457	2640.93	d__Bacteria	p__Actinobacteriota	c__Thermoleophilia	o__Solirubrobacterales	f__Solirubrobacteraceae	g__Palsa-744	s__	0.905828	98.687	51.3384	0.531782
GcC	11	43.977	GcC11-20	56.38	3.988	69.6	5572	1339027	2.375e+06	1372	2433.49	d__Bacteria	p__Actinobacteriota	c__Thermoleophilia	o__Solirubrobacterales	f__Solirubrobacteraceae	g__Palsa-744	s__	0.906146	19.7171	54.9563	0.132059
GcL	4	72.6682	GcL4-9	85.07	1.709	70.6	15736	2413426	2.83699e+06	2346	2757.73	d__Bacteria	p__Actinobacteriota	c__Thermoleophilia	o__Solirubrobacterales	f__Solirubrobacteraceae	g__Palsa-744	s__	0.882773	56.1927	55.4987	0.457483
GcL	4	72.6682	GcL4-13	90.17	3.632	69.9	14135	2065644	2.29083e+06	2029	2250.19	d__Bacteria	p__Actinobacteriota	c__Thermoleophilia	o__Solirubrobacterales	f__Solirubrobacteraceae	g__Palsa-744	s__	0.882086	26.3193	52.0946	0.214274
GcB	4	74.82	GcB4-6	66.37	0	69.2	8478	2511988	3.78482e+06	1704	2567.43	d__Bacteria	p__Actinobacteriota	c__UBA4738	o__UBA4738	f__HRBIN12	g__AC-51	s__	0.898474	32.7932	57.1596	0.220534
GcB	4	74.82	GcB4-10	68.96	0	69.4	18419	1712901	2.48391e+06	1733	2513.05	d__Bacteria	p__Actinobacteriota	c__UBA4738	o__UBA4738	f__HRBIN12	g__AC-51	s__	0.917338	35.2026	51.0675	0.236737
GcC	5	69.799	GcC5-4	60.32	4.629	61.1	9666	3880406	6.43303e+06	3613	5989.72	d__Bacteria	p__Armatimonadota	c__Fimbriimonadia	o__Fimbriimonadales	f__Fimbriimonadaceae	g__JAFDWR01	s__	0.888886	23.8391	68.1705	0.128459
GcC	11	43.977	GcC11-29	57.38	1.612	36.7	3717	1714329	2.98768e+06	1474	2568.84	d__Bacteria	p__Bacteroidota	c__Bacteroidia	o__AKYH767	f__B-17BO	g__PALSA-968	s__	0.990923	45.2065	57.1913	0.302778
GcL	13	37.5214	GcL13-16	48.27	0.862	40.8	6891	1364959	2.82776e+06	1249	2587.53	d__Bacteria	p__Bacteroidota	c__Bacteroidia	o__AKYH767	f__Palsa-948	g__Palsa-948	s__	0.946281	24.9325	48.9992	0.261506
GcC	11	43.977	GcC11-26	99.04	0	44.3	62544	4219242	4.26014e+06	3613	3648.02	d__Bacteria	p__Bacteroidota	c__Bacteroidia	o__AKYH767	f__Palsa-965	g__Palsa-965	s__	0.954729	49.7464	60.6698	0.333185
GcB	14	35.3696	GcB14-4	87.28	3.031	38.6	22078	3189476	3.6543e+06	2738	3137.03	d__Bacteria	p__Bacteroidota	c__Bacteroidia	o__AKYH767-A	f__OLB10	g__	s__	0.817554	48.5968	62.8926	0.453463
GcB	14	35.3696	GcB14-5	54.31	0	38.2	9129	2883813	5.30991e+06	2300	4234.95	d__Bacteria	p__Bacteroidota	c__Bacteroidia	o__Chitinophagales	f__BACL12	g__UBA7236	s__	0.937208	18.299	62.6522	0.170751
GcC	11	43.977	GcC11-6	51.45	0.492	42.6	10479	1719665	3.3424e+06	1499	2913.51	d__Bacteria	p__Bacteroidota	c__Bacteroidia	o__Chitinophagales	f__Chitinophagaceae	g__Flavipsychrobacter	s__	0.963685	41.8276	57.9053	0.280148
GcA	13	36.0869	GcA13-14	81.29	3.678	47.5	11526	3385538	4.16477e+06	2992	3680.65	d__Bacteria	p__Bacteroidota	c__Bacteroidia	o__Chitinophagales	f__Chitinophagaceae	g__Puia	s__	0.960694	42.1061	55.9826	0.21802
GcA	13	36.0869	GcA13-9	59.4	8.385	46.3	24595	1632272	2.74793e+06	1491	2510.1	d__Bacteria	p__Bacteroidota	c__Bacteroidia	o__Chitinophagales	f__Chitinophagaceae	g__Puia	s__	0.961623	22.5728	48.2897	0.116879
GcL	13	37.5214	GcL13-14	55.06	7.366	43.8	9067	2886863	5.24312e+06	2559	4647.66	d__Bacteria	p__Bacteroidota	c__Bacteroidia	o__Chitinophagales	f__Chitinophagaceae	g__Puia	s__	0.891592	19.9635	55.4904	0.209389
GcL	13	37.5214	GcL13-9	70.28	6.116	42.9	35697	3173076	4.51491e+06	2854	4060.9	d__Bacteria	p__Bacteroidota	c__Bacteroidia	o__Chitinophagales	f__Chitinophagaceae	g__Puia	s__	0.890326	43.5615	59.7407	0.456898
GcL	13	37.5214	GcL13-3	45.61	3.448	39.4	12633	1658715	3.63674e+06	1443	3163.78	d__Bacteria	p__Bacteroidota	c__Bacteroidia	o__Chitinophagales	f__Chitinophagaceae	g__UTBCD1	s__	0.932827	22.5917	53.2225	0.236955
GcL	13	37.5214	GcL13-12	87.21	0.492	39.1	11777	3870443	4.43807e+06	3353	3844.74	d__Bacteria	p__Bacteroidota	c__Bacteroidia	o__Chitinophagales	f__Chitinophagaceae	g__UTBCD1	s__	0.955961	171.273	58.0376	1.79641
GcB	14	35.3696	GcB14-9	88.96	4.187	42.1	13626	5044937	5.67102e+06	4183	4702.11	d__Bacteria	p__Bacteroidota	c__Bacteroidia	o__Chitinophagales	f__Chitinophagaceae	g__VBAT01	s__	0.95438	49.1987	61.726	0.45908
GcL	13	37.5214	GcL13-2	48.01	2.463	43.2	3643	1797228	3.74345e+06	1729	3601.33	d__Bacteria	p__Bacteroidota	c__Bacteroidia	o__Chitinophagales	f__UBA10324	g__JAFDYS01	s__	0.904475	16.2619	61.0758	0.170565
GcB	14	35.3696	GcB14-6	51.72	3.448	40.1	7471	2511879	4.85669e+06	2239	4329.08	d__Bacteria	p__Bacteroidota	c__Bacteroidia	o__Flavobacteriales	f__UBA2798	g__	s__	0.824301	18.3048	66.5476	0.170804
GcL	13	37.5214	GcL13-5	66.04	0.476	40.9	8755	2159249	3.26961e+06	1825	2763.48	d__Bacteria	p__Bacteroidota	c__Bacteroidia	o__NS11-12g	f__UKL13-3	g__CAIUEQ01	s__	0.913464	17.2763	58.5205	0.181204
GcA	13	36.0869	GcA13-2	80.95	2.142	43.8	52245	4357330	5.38274e+06	3993	4932.67	d__Bacteria	p__Bacteroidota	c__Bacteroidia	o__Sphingobacteriales	f__Sphingobacteriaceae	g__Mucilaginibacter	s__	0.945994	26.2627	62.9101	0.135985
GcA	13	36.0869	GcA13-16	61.56	4.656	40.2	9462	2530298	4.1103e+06	2232	3625.73	d__Bacteria	p__Bacteroidota	c__Bacteroidia	o__Sphingobacteriales	f__Sphingobacteriaceae	g__Mucilaginibacter	s__	0.985571	33.4782	55.69	0.173346
GcC	11	43.977	GcC11-12	82.85	3.206	42.4	10585	4966410	5.99446e+06	4395	5304.77	d__Bacteria	p__Bacteroidota	c__Bacteroidia	o__Sphingobacteriales	f__Sphingobacteriaceae	g__Mucilaginibacter	s__	0.988937	39.6161	61.0922	0.265336
GcB	14	35.3696	GcB14-11	52.78	9.888	35.1	6455	1850219	3.50553e+06	1556	2948.09	d__Bacteria	p__Bacteroidota	c__Ignavibacteria	o__Ignavibacteriales	f__Ignavibacteriaceae	g__IGN2	s__	0.930285	65.8001	52.635	0.61399
GcB	14	35.3696	GcB14-10	46.14	1.724	38.9	5824	1093632	2.37025e+06	975	2113.13	d__Bacteria	p__Bacteroidota	c__Ignavibacteria	o__SJA-28	f__OLB5	g__	s__	0.876969	20.51	55.0769	0.191382
GcL	13	37.5214	GcL13-7	51.04	1.092	40.5	6595	1727833	3.38525e+06	1492	2923.2	d__Bacteria	p__Bacteroidota	c__Ignavibacteria	o__SJA-28	f__OLB5	g__	s__	0.831767	20.6963	55.8981	0.217075
GcC	11	43.977	GcC11-9	49.76	0	52.4	4259	1931363	3.88136e+06	2113	4246.38	d__Bacteria	p__Bacteroidota	c__Kapabacteria	o__Palsa-1295	f__Palsa-1295	g__PALSA-1295	s__	0.911253	18.1201	69.38	0.121363
GcC	11	43.977	GcC11-31	50	5.172	46.1	3913	2185976	4371952	2048	4096	d__Bacteria	p__Bacteroidota	c__Kapabacteria	o__Palsa-1295	f__Palsa-1295	g__PALSA-1296	s__	0.905593	20.6472	65.7227	0.138289
GcC	11	43.977	GcC11-5	91.78	1.639	45.2	135302	4014394	4.37393e+06	3133	3413.6	d__Bacteria	p__Bacteroidota	c__UBA10030	o__UBA10030	f__SZUA-254	g__	s__	0.728676	108.92	57.038	0.729511
GcB	14	35.3696	GcB14-1	56.29	1.754	36.7	3548	2016936	3.58312e+06	2003	3558.36	d__Bacteria	p__Bdellovibrionota	c__Bacteriovoracia	o__Bacteriovoracales	f__Bacteriovoracaceae	g__	s__	0.867878	25.7497	56.9646	0.240274
GcL	13	37.5214	GcL13-6	46.38	4.054	41.2	7696	2312927	4.98691e+06	1969	4245.36	d__Bacteria	p__Chlamydiota	c__Chlamydiia	o__Chlamydiales	f__Parachlamydiaceae	g__JACDES01	s__	0.880673	24.3039	66.2265	0.254913
GcA	13	36.0869	GcA13-11	82.54	3.774	46.4	5677	1546258	1.87334e+06	1464	1773.69	d__Bacteria	p__Chlamydiota	c__Chlamydiia	o__Chlamydiales	f__Rhabdochlamydiaceae	g__Ga0074140	s__	0.954637	19.457	53.2104	0.100746
GcA	5	66.2126	GcA5-3	76.45	6.93	66.7	5140	3254411	4.25691e+06	2899	3792.02	d__Bacteria	p__Chloroflexota	c__Ktedonobacteria	o__Ktedonobacterales	f__	g__	s__	0.689286	56.7935	62.3318	0.462045
GcA	5	66.2126	GcA5-7	76.45	1.705	67.1	9877	4124370	5.39486e+06	3673	4804.45	d__Bacteria	p__Chloroflexota	c__Ktedonobacteria	o__Ktedonobacterales	f__JACDGC01	g__	s__	0.690364	14.3505	63.4087	0.116749
GcL	4	72.6682	GcL4-8	70.68	0.862	72	8417	1897887	2.68518e+06	1874	2651.39	d__Bacteria	p__Chloroflexota	c__Limnocylindria	o__Limnocylindrales	f__CSP1-4	g__	s__	0.838036	32.4997	56.6169	0.264591
GcL	4	72.6682	GcL4-10	76.67	7.592	71.4	7834	2399677	3.12988e+06	2260	2947.7	d__Bacteria	p__Chloroflexota	c__Limnocylindria	o__Limnocylindrales	f__CSP1-4	g__C-114	s__	0.912004	40.6327	54.646	0.330804
GcB	4	74.82	GcB4-17	53.89	1.549	70.8	4722	2589181	4.80457e+06	1896	3518.28	d__Bacteria	p__Chloroflexota	c__Limnocylindria	o__Limnocylindrales	f__CSP1-4	g__CSP1-4	s__	0.882796	16.458	59.7046	0.11068
GcL	4	72.6682	GcL4-5	51.72	0	72.3	7656	1715571	3.31704e+06	1657	3203.79	d__Bacteria	p__Chloroflexota	c__Limnocylindria	o__Limnocylindrales	f__CSP1-4	g__CSP1-4	s__	0.90404	34.6847	51.4786	0.28238
GcC	5	69.799	GcC5-39	64.85	0.99	67.9	16902	2313797	3.56792e+06	2208	3404.78	d__Bacteria	p__Chloroflexota	c__Limnocylindria	o__Limnocylindrales	f__CSP1-4	g__Fen-1039	s__	0.936035	46.7707	61.7754	0.252028
GcA	5	66.2126	GcA5-19	49.13	1.724	70.4	3461	1751272	3.56457e+06	1798	3659.68	d__Bacteria	p__Chloroflexota	c__Limnocylindria	o__Limnocylindrales	f__CSP1-4	g__Palsa-1033	s__	0.925227	20.8445	60.178	0.169581
GcB	4	74.82	GcB4-8	49.12	7.155	69.4	5798	1278941	2.60371e+06	1344	2736.16	d__Bacteria	p__Chloroflexota	c__Limnocylindria	o__QHBO01	f__QHBO01	g__JACDBZ01	s__	0.930729	25.9608	55.2827	0.174586
GcA	5	66.2126	GcA5-32	58.75	6.27	65.7	3600	4099951	6978640	4514	7683.4	d__Bacteria	p__Chloroflexota	c__UBA5177	o__	f__	g__	s__	0.534877	12.8887	65.1972	0.104857
GcC	11	43.977	GcC11-27	56.3	1.016	40.2	24116	1023543	1.81802e+06	1035	1838.37	d__Bacteria	p__Dependentiae	c__Babeliae	o__Babeliales	f__Vermiphilaceae	g__	s__	0.809911	84.7765	56.715	0.567805
GcC	5	69.799	GcC5-47	58.61	1.774	62.3	5984	1686213	2.87701e+06	1545	2636.07	d__Bacteria	p__Desulfobacterota	c__Desulfobaccia	o__Desulfobaccales	f__0-14-0-80-60-11	g__0-14-0-80-60-11	s__	0.881847	25.5918	48.8026	0.137903
GcC	11	43.977	GcC11-15	78.67	0.842	59.1	9851	3094701	3.93378e+06	2936	3732.05	d__Bacteria	p__Desulfobacterota	c__Desulfobaccia	o__Desulfobaccales	f__0-14-0-80-60-11	g__0-14-0-80-60-11	s__	0.885178	26.202	53.985	0.175492
GcC	5	69.799	GcC5-1	66.69	4.31	64.1	18041	2836589	4.25339e+06	2623	3933.12	d__Bacteria	p__Desulfobacterota_B	c__Binatia	o__Binatales	f__Binataceae	g__	s__	0.783143	57.454	56.4621	0.309595
GcC	5	69.799	GcC5-36	55.05	4.273	65.4	17157	3621721	6.57897e+06	3408	6190.74	d__Bacteria	p__Desulfobacterota_B	c__Binatia	o__HRBIN30	f__JAGDMS01	g__	s__	0.813914	29.4918	63.9378	0.158918
GcC	5	69.799	GcC5-6	87.39	3.361	62.9	88333	6154107	7.04212e+06	5702	6524.77	d__Bacteria	p__Desulfobacterota_B	c__Binatia	o__HRBIN30	f__JAGDMS01	g__JAGDMS01	s__	0.87943	157.31	61.9607	0.847679
GcL	13	37.5214	GcL13-15	89.16	4.411	48.9	9240	2578649	2.89216e+06	2627	2946.39	d__Bacteria	p__Desulfobacterota_D	c__UBA1144	o__UBA2774	f__UBA2774	g__2-12-FULL-53-21	s__	0.901647	23.3087	53.9779	0.244475
GcC	5	69.799	GcC5-37	87.96	7.407	65.7	24618	3051224	3.46888e+06	3186	3622.1	d__Bacteria	p__Dormibacterota	c__Dormibacteria	o__Dormibacterales	f__Dormibacteraceae	g__	s__	0.890309	36.4678	56.968	0.19651
GcC	5	69.799	GcC5-3	95.83	4.166	66.1	29607	3332329	3.47733e+06	3307	3450.9	d__Bacteria	p__Dormibacterota	c__Dormibacteria	o__UBA8260	f__UBA8260	g__Palsa-851	s__	0.975788	72.3988	56.5165	0.390126
GcA	5	66.2126	GcA5-13	46.75	0	68.4	17723	1485174	3.17684e+06	1496	3200	d__Bacteria	p__Dormibacterota	c__Dormibacteria	o__UBA8260	f__UBA8260	g__Palsa-875	s__	0.936605	27.9731	57.1524	0.227576
GcL	4	72.6682	GcL4-3	86.68	1.098	70.1	9614	3496300	4.03357e+06	2986	3444.85	d__Bacteria	p__Eisenbacteria	c__RBG-16-71-46	o__RBG-16-71-46	f__RBG-16-71-46	g__	s__	0.832091	41.1499	56.5975	0.335015
GcC	5	69.799	GcC5-27	80.6	7.865	67	27886	3881756	4.81607e+06	3667	4549.63	d__Bacteria	p__Elusimicrobiota	c__Elusimicrobia	o__UBA1565	f__UBA9628	g__GWA2-66-18	s__	0.944798	42.0546	60.5672	0.226614
GcC	5	69.799	GcC5-18	51.81	1.818	66.1	12165	3498759	6.75306e+06	3324	6415.75	d__Bacteria	p__Elusimicrobiota	c__Elusimicrobia	o__UBA1565	f__UBA9628	g__GWA2-66-18	s__	0.946342	31.7365	64.0794	0.171014
GcC	5	69.799	GcC5-9	91.19	1.123	67.1	62055	3383774	3.71069e+06	3111	3411.56	d__Bacteria	p__Elusimicrobiota	c__Elusimicrobia	o__UBA1565	f__UBA9628	g__GWA2-66-18	s__	0.94712	63.0558	58.3092	0.339781
GcA	5	66.2126	GcA5-21	60.56	8.703	65.8	4870	1497235	2.47232e+06	1567	2587.52	d__Bacteria	p__Eremiobacterota	c__Eremiobacteria	o__Eremiobacterales	f__Eremiobacteraceae	g__	s__	0.784086	16.0666	53.4142	0.13071
GcA	13	36.0869	GcA13-4	93.85	0.292	42.5	22054	1923910	2.04998e+06	1782	1898.77	d__Bacteria	p__Firmicutes_F	c__Halanaerobiia	o__Halanaerobiales	f__DTU029	g__DTU029	s__	0.960859	32.8006	35.9708	0.169837
GcA	5	66.2126	GcA5-27	66.7	3.296	68.2	13267	2450976	3.67463e+06	2298	3445.28	d__Bacteria	p__Gemmatimonadota	c__Gemmatimonadetes	o__Gemmatimonadales	f__Gemmatimonadaceae	g__AG11	s__	0.94805	20.5129	53.7859	0.166883
GcA	5	66.2126	GcA5-17	63.15	2.197	67.2	11433	3654735	5.78739e+06	3414	5406.18	d__Bacteria	p__Gemmatimonadota	c__Gemmatimonadetes	o__Gemmatimonadales	f__Gemmatimonadaceae	g__AG2	s__	0.874023	16.6565	59.5489	0.135509
GcA	5	66.2126	GcA5-15	95.28	2.197	66.8	15048	3602325	3.78078e+06	3173	3330.18	d__Bacteria	p__Gemmatimonadota	c__Gemmatimonadetes	o__Gemmatimonadales	f__Gemmatimonadaceae	g__Fen-1231	s__	0.961504	30.3415	54.0183	0.246845
GcC	5	69.799	GcC5-12	46.55	8.62	68.4	2923	3074028	6.60371e+06	3235	6949.52	d__Bacteria	p__Gemmatimonadota	c__Gemmatimonadetes	o__Gemmatimonadales	f__Gemmatimonadaceae	g__Fen-1231	s__	0.9451	23.4461	62.7821	0.126341
GcL	4	72.6682	GcL4-6	58.04	3.448	69	12002	3242033	5.58586e+06	2921	5032.74	d__Bacteria	p__Gemmatimonadota	c__Gemmatimonadetes	o__Gemmatimonadales	f__Gemmatimonadaceae	g__Fen-1231	s__	0.93264	39.1311	57.3434	0.31858
GcA	13	36.0869	GcA13-3	50.11	5.494	61.5	3674	1775257	3.54272e+06	1907	3805.63	d__Bacteria	p__Gemmatimonadota	c__Gemmatimonadetes	o__Gemmatimonadales	f__Gemmatimonadaceae	g__Fen-1247	s__	0.969248	12.8737	57.8395	0.0666582
GcA	5	66.2126	GcA5-11	54.48	3.448	66.4	5255	2151935	3.94995e+06	2110	3872.98	d__Bacteria	p__Gemmatimonadota	c__Gemmatimonadetes	o__Gemmatimonadales	f__Gemmatimonadaceae	g__FEN-1250	s__	0.918992	15.048	57.1564	0.122424
GcA	5	66.2126	GcA5-9	60.97	0	67.9	14281	2712843	4.44947e+06	2446	4011.81	d__Bacteria	p__Gemmatimonadota	c__Gemmatimonadetes	o__Gemmatimonadales	f__Gemmatimonadaceae	g__Palsa-1248	s__	0.943896	15.7432	53.148	0.128079
GcA	5	66.2126	GcA5-1	74.2	3.296	68	8946	2226884	3.00119e+06	2117	2853.1	d__Bacteria	p__Gemmatimonadota	c__Gemmatimonadetes	o__Gemmatimonadales	f__GWC2-71-9	g__	s__	0.797612	20.5011	52.4799	0.166788
GcL	4	72.6682	GcL4-20	75.3	4.945	68.7	5171	2328925	3.09286e+06	2298	3051.79	d__Bacteria	p__Gemmatimonadota	c__Gemmatimonadetes	o__Gemmatimonadales	f__GWC2-71-9	g__	s__	0.807033	30.3753	53.5248	0.247295
GcC	5	69.799	GcC5-10	79.12	4.395	70.2	10443	2015466	2.54735e+06	1933	2443.12	d__Bacteria	p__Gemmatimonadota	c__Gemmatimonadetes	o__Gemmatimonadales	f__JACORV01	g__	s__	0.846451	128.06	48.7325	0.690061
GcC	11	43.977	GcC11-17	92.3	4.395	69.9	13050	2496865	2.70516e+06	2387	2586.13	d__Bacteria	p__Gemmatimonadota	c__Gemmatimonadetes	o__Gemmatimonadales	f__JACORV01	g__	s__	0.841877	27.975	49.5601	0.187367
GcL	4	72.6682	GcL4-19	77.33	6.112	69.7	9072	2683664	3.4704e+06	2525	3265.23	d__Bacteria	p__Gemmatimonadota	c__Gemmatimonadetes	o__Gemmatimonadales	f__JACORV01	g__	s__	0.784907	34.6742	51.2871	0.282294
GcC	5	69.799	GcC5-40	63.94	1.724	64.9	11673	4507222	7.04914e+06	4447	6954.96	d__Bacteria	p__Methylomirabilota	c__Methylomirabilia	o__Methylomirabilales	f__2-02-FULL-66-22	g__2-02-FULL-66-22	s__	0.932803	25.0942	52.0126	0.135222
GcB	4	74.82	GcB4-13	46.2	7.586	70.8	3333	3995743	8.64879e+06	4369	9456.71	d__Bacteria	p__Methylomirabilota	c__Methylomirabilia	o__Rokubacteriales	f__CSP1-6	g__	s__	0.854041	37.6876	59.3729	0.253448
GcL	4	72.6682	GcL4-7	72.79	3.361	71.6	13126	4486863	6.16412e+06	4505	6189.04	d__Bacteria	p__Methylomirabilota	c__Methylomirabilia	o__Rokubacteriales	f__CSP1-6	g__	s__	0.856312	28.2993	53.5627	0.230394
GcA	5	66.2126	GcA5-28	47.47	2.261	67.9	3147	2711462	5.71195e+06	2883	6073.31	d__Bacteria	p__Myxococcota	c__Polyangia	o__Palsa-1104	f__Palsa-1104	g__PALSA-1104	s__	0.846166	66.5372	67.6726	0.541316
GcC	5	69.799	GcC5-42	55.18	1.754	67.1	7185	6651028	1.20533e+07	6771	12270.8	d__Bacteria	p__Myxococcota	c__Polyangia	o__Polyangiales	f__JADJMO01	g__	s__	0.80973	22.2808	77.8467	0.120061
GcL	4	72.6682	GcL4-4	81.27	2.58	68	8801	4191903	5.158e+06	3772	4641.32	d__Bacteria	p__Myxococcota	c__Polyangia	o__Polyangiales	f__JAFGIB01	g__	s__	0.802467	43.2642	64.4221	0.352229
GcL	4	72.6682	GcL4-1	87.39	2.426	70.6	26509	3934129	4.50181e+06	3786	4332.3	d__Bacteria	p__Myxococcota_A	c__UBA9160	o__SZUA-336	f__SZUA-336	g__VGRW01	s__	0.866641	39.9345	55.2826	0.32512
GcB	4	74.82	GcB4-7	60.34	0	70.5	8545	2170748	3.59753e+06	2843	4711.63	d__Bacteria	p__Myxococcota_A	c__UBA9160	o__UBA9160	f__	g__	s__	0.703137	36.796	58.987	0.247452
GcB	4	74.82	GcB4-14	45.18	4.658	70.4	4728	2032243	4.4981e+06	3841	8501.55	d__Bacteria	p__Myxococcota_A	c__UBA9160	o__UBA9160	f__UBA6930	g__VGRF01	s__	0.943877	33.2064	57.9276	0.223312
GcC	11	43.977	GcC11-18	67.44	2.5	43.5	13189	2632478	3.90344e+06	2503	3711.45	d__Bacteria	p__Nitrospirota	c__Nitrospiria	o__JACQBW01	f__JACQBW01	g__JACQBW01	s__	0.910817	46.2308	54.3748	0.309639
GcB	14	35.3696	GcB14-8	51.72	8.851	56.2	1409	1877768	3.63064e+06	2369	4580.43	d__Bacteria	p__Nitrospirota	c__Nitrospiria	o__Nitrospirales	f__Nitrospiraceae	g__Palsa-1315	s__	0.968222	18.2218	71.1693	0.17003
GcL	13	37.5214	GcL13-13	47.46	1.754	56.4	2747	1208074	2.54546e+06	1376	2899.28	d__Bacteria	p__Nitrospirota	c__Nitrospiria	o__Nitrospirales	f__Nitrospiraceae	g__Palsa-1315	s__	0.953383	15.7487	62.7907	0.165182
GcC	11	43.977	GcC11-22	85.9	4.07	51.1	44674	3192456	3.71648e+06	3089	3596.04	d__Bacteria	p__Nitrospirota	c__Thermodesulfovibrionia	o__Thermodesulfovibrionales	f__UBA6898	g__Sulfobium	s__	0.939316	183.268	50.5342	1.22747
GcB	14	35.3696	GcB14-3	54.93	2.758	36.7	5858	433510	789204	488	888.403	d__Bacteria	p__Patescibacteria	c__Microgenomatia	o__GWA2-44-7	f__UBA8517	g__	s__	0.841174	18.044	54.0984	0.168371
GcL	13	37.5214	GcL13-1	49.73	3.472	41.5	4217	517693	1.04101e+06	546	1097.93	d__Bacteria	p__Patescibacteria	c__Microgenomatia	o__Levybacterales	f__GWA1-39-11	g__JAGORM01	s__	0.925386	18.055	52.1978	0.189371
GcL	13	37.5214	GcL13-8	46.4	9.09	41.2	1247	765679	1.65017e+06	763	1644.4	d__Bacteria	p__Patescibacteria	c__Paceibacteria	o__Paceibacterales	f__Staskawiczbacteraceae	g__2-02-FULL-43-16	s__	0.927174	12.0073	63.827	0.12594
GcC	11	43.977	GcC11-35	52.53	2.754	55.3	31597	652396	1.24195e+06	741	1410.62	d__Bacteria	p__Patescibacteria	c__Paceibacteria	o__UBA9983_A	f__UBA2103	g__C7867-001	s__	0.97488	38.0675	57.085	0.254964
GcA	13	36.0869	GcA13-7	46.52	1.724	47.3	7196	475667	1.0225e+06	512	1100.6	d__Bacteria	p__Patescibacteria	c__Saccharimonadia	o__Saccharimonadales	f__UBA1547	g__UBA6022	s__	0.908243	17.0778	55.8594	0.0884265
GcA	13	36.0869	GcA13-5	45.68	0	49	15059	403292	882863	431	943.52	d__Bacteria	p__Patescibacteria	c__Saccharimonadia	o__Saccharimonadales	f__UBA4665	g__	s__	0.829403	30.9109	54.2923	0.160052
GcA	13	36.0869	GcA13-10	69.12	0	42	41555	900340	1.30258e+06	943	1364.29	d__Bacteria	p__Patescibacteria	c__Saccharimonadia	o__Saccharimonadales	f__UBA4665	g__UBA5150	s__	0.930407	101.687	59.7031	0.526524
GcC	11	43.977	GcC11-16	59.73	0	44.9	71547	692228	1.15893e+06	713	1193.71	d__Bacteria	p__Patescibacteria	c__Saccharimonadia	o__UBA4664	f__	g__	s__	0.673333	45.6218	55.6802	0.30556
GcC	5	69.799	GcC5-30	68.9	1.336	64.2	12678	6167342	8.95115e+06	4970	7213.35	d__Bacteria	p__Planctomycetota	c__Phycisphaerae	o__Tepidisphaerales	f__Tepidisphaeraceae	g__	s__	0.773704	29.1675	68.6318	0.157171
GcB	4	74.82	GcB4-16	46.45	8.333	71.6	3176	1823460	3.92564e+06	2608	5614.64	d__Bacteria	p__Planctomycetota	c__PLA2	o__PLA2	f__PLA2	g__PLA2	s__	0.947701	19.5057	66.181	0.131175
GcC	5	69.799	GcC5-13	96.99	4.244	64	24839	10411431	1.07345e+07	8212	8466.85	d__Bacteria	p__Planctomycetota	c__Planctomycetia	o__Isosphaerales	f__Isosphaeraceae	g__	s__	0.846483	49.4279	71.8948	0.266346
GcC	5	69.799	GcC5-41	63.12	2.256	67.9	6043	3281320	5.19854e+06	3206	5079.21	d__Bacteria	p__Proteobacteria	c__Alphaproteobacteria	o__	f__	g__	s__	0.708853	44.0136	46.1946	0.23717
GcC	5	69.799	GcC5-25	59.48	5.172	67	13639	2209288	3.71434e+06	2165	3639.88	d__Bacteria	p__Proteobacteria	c__Alphaproteobacteria	o__ATCC43930	f__Stellaceae	g__AP-15	s__	0.908571	53.5731	49.9307	0.288683
GcC	5	69.799	GcC5-8	96.33	2.13	66.2	25336	5499410	5.70893e+06	5056	5248.62	d__Bacteria	p__Proteobacteria	c__Alphaproteobacteria	o__CADEGL01	f__	g__	s__	0.709031	93.3593	48.1013	0.503073
GcC	5	69.799	GcC5-38	98.38	3.3	68.8	54974	4353867	4.42556e+06	4116	4183.78	d__Bacteria	p__Proteobacteria	c__Alphaproteobacteria	o__Caulobacterales	f__Caulobacteraceae	g__Palsa-881	s__	0.950427	93.3923	55.2964	0.503251
GcC	5	69.799	GcC5-7	91.32	3.322	68.8	25471	3882150	4.25115e+06	3814	4176.52	d__Bacteria	p__Proteobacteria	c__Alphaproteobacteria	o__Caulobacterales	f__Caulobacteraceae	g__Palsa-881	s__	0.957576	43.6683	55.7682	0.23531
GcA	5	66.2126	GcA5-34	53.98	4.262	69.7	6889	1924840	3.56584e+06	2002	3708.78	d__Bacteria	p__Proteobacteria	c__Alphaproteobacteria	o__Caulobacterales	f__Caulobacteraceae	g__Phenylobacterium	s__	0.969593	19.249	56.8432	0.156601
GcA	5	66.2126	GcA5-25	95.38	1.948	69.4	21521	3317842	3.47855e+06	3258	3415.81	d__Bacteria	p__Proteobacteria	c__Alphaproteobacteria	o__Caulobacterales	f__Caulobacteraceae	g__Phenylobacterium	s__	0.987749	48.2693	51.3505	0.392697
GcA	5	66.2126	GcA5-26	63.87	1.979	66.8	3500	3385730	5.30097e+06	3285	5143.26	d__Bacteria	p__Proteobacteria	c__Alphaproteobacteria	o__Dongiales	f__Dongiaceae	g__	s__	0.756592	17.0282	47.8843	0.138534
GcA	5	66.2126	GcA5-16	78.76	6.159	66.7	8881	5234962	6.64673e+06	5273	6695.02	d__Bacteria	p__Proteobacteria	c__Alphaproteobacteria	o__Reyranellales	f__Reyranellaceae	g__Reyranella	s__	0.986561	18.6204	52.8731	0.151487
GcC	5	69.799	GcC5-23	90.06	8.188	66	7718	4781053	5.30874e+06	4786	5314.23	d__Bacteria	p__Proteobacteria	c__Alphaproteobacteria	o__Reyranellales	f__Reyranellaceae	g__Reyranella	s__	0.955246	64.4597	50.0627	0.347346
GcC	5	69.799	GcC5-43	67.34	2.085	65.5	7585	4087413	6.06981e+06	3976	5904.37	d__Bacteria	p__Proteobacteria	c__Alphaproteobacteria	o__Rhizobiales	f__Beijerinckiaceae	g__GAS188	s__	0.971611	25.5055	47.3843	0.137438
GcC	5	69.799	GcC5-15	93.1	3.134	65.5	35949	6037761	6.48524e+06	5578	5991.41	d__Bacteria	p__Proteobacteria	c__Alphaproteobacteria	o__Rhizobiales	f__Beijerinckiaceae	g__GAS188	s__	0.970567	66.3637	44.4604	0.357606
GcC	5	69.799	GcC5-49	45.75	9.26	64.8	3135	1778041	3.88643e+06	1939	4238.25	d__Bacteria	p__Proteobacteria	c__Alphaproteobacteria	o__Rhizobiales	f__Xanthobacteraceae	g__Pseudolabrys	s__	0.992881	495.964	59.4121	2.67254
GcC	11	43.977	GcC11-23	59.37	3.286	63.6	5417	2164855	3.64638e+06	2194	3695.47	d__Bacteria	p__Proteobacteria	c__Alphaproteobacteria	o__Rhizobiales	f__Xanthobacteraceae	g__Pseudolabrys	s__	0.992413	69.9121	50.0456	0.468248
GcC	11	43.977	GcC11-34	60.73	0	41.5	14529	857751	1.4124e+06	772	1271.2	d__Bacteria	p__Proteobacteria	c__Alphaproteobacteria	o__Rickettsiales	f__Midichloriaceae	g__	s__	0.800175	44.7787	43.9119	0.299913
GcC	11	43.977	GcC11-19	65.75	1.776	41.1	5340	1458931	2.21891e+06	1113	1692.78	d__Bacteria	p__Proteobacteria	c__Gammaproteobacteria	o__	f__	g__	s__	0.710553	30.1548	36.2983	0.201967
GcL	13	37.5214	GcL13-11	80.17	0	40.8	18763	2030826	2.53315e+06	1815	2263.94	d__Bacteria	p__Proteobacteria	c__Gammaproteobacteria	o__Berkiellales	f__Berkiellaceae	g__Berkiella	s__	0.880941	25.5	44.2424	0.267459
GcL	4	72.6682	GcL4-2	55.17	0	68.3	9173	4312945	7.81755e+06	4155	7531.27	d__Bacteria	p__Proteobacteria	c__Gammaproteobacteria	o__Burkholderiales	f__Burkholderiaceae	g__JAEUPI01	s__	0.981312	28.4609	48.8568	0.23171
GcC	11	43.977	GcC11-1	83.33	5.84	54.8	7690	2824823	3.38992e+06	2894	3472.94	d__Bacteria	p__Proteobacteria	c__Gammaproteobacteria	o__Burkholderiales	f__Burkholderiaceae	g__PKWO01	s__	0.958888	22.6913	47.6158	0.151979
GcA	5	66.2126	GcA5-2	50.25	5.691	68.4	2953	2122433	4.22375e+06	2296	4569.15	d__Bacteria	p__Proteobacteria	c__Gammaproteobacteria	o__Burkholderiales	f__Burkholderiaceae	g__Ramlibacter	s__	0.996395	14.8032	49.8693	0.120432
GcA	5	66.2126	GcA5-8	80.88	1.351	67.2	10473	2800477	3.46251e+06	2652	3278.93	d__Bacteria	p__Proteobacteria	c__Gammaproteobacteria	o__Burkholderiales	f__Casimicrobiaceae	g__PALSA-1003	s__	0.966961	61.704	39.6305	0.501995
GcA	5	66.2126	GcA5-31	53.44	6.034	66.2	9649	1735352	3.24729e+06	1664	3113.77	d__Bacteria	p__Proteobacteria	c__Gammaproteobacteria	o__Burkholderiales	f__Casimicrobiaceae	g__VBCG01	s__	0.932663	29.7728	38.762	0.242218
GcA	5	66.2126	GcA5-24	88.95	5.361	69.3	11767	3273107	3.67972e+06	3136	3525.58	d__Bacteria	p__Proteobacteria	c__Gammaproteobacteria	o__Burkholderiales	f__Casimicrobiaceae	g__VBCG01	s__	0.930622	25.4506	42.7934	0.207055
GcB	4	74.82	GcB4-1	73.82	3.017	70.8	12089	2796321	3.78803e+06	2358	3194.26	d__Bacteria	p__Proteobacteria	c__Gammaproteobacteria	o__Burkholderiales	f__Casimicrobiaceae	g__VBCG01	s__	0.955882	33.3584	50.8906	0.224334
GcL	13	37.5214	GcL13-4	72.78	2.497	54.6	3901	1243208	1.70817e+06	1381	1897.5	d__Bacteria	p__Proteobacteria	c__Gammaproteobacteria	o__Burkholderiales	f__JACMKV01	g__	s__	0.798726	19.884	38.3056	0.208556
GcB	4	74.82	GcB4-2	50.78	6.641	70	9962	3057982	6.02202e+06	2559	5039.39	d__Bacteria	p__Proteobacteria	c__Gammaproteobacteria	o__Burkholderiales	f__SG8-39	g__JAABQT01	s__	0.913653	41.8375	43.3763	0.281356
GcC	11	43.977	GcC11-33	95.31	0	45.4	54034	2147555	2.25323e+06	1972	2069.04	d__Bacteria	p__Proteobacteria	c__Gammaproteobacteria	o__JABCZS01	f__JABCZS01	g__	s__	0.781544	363.56	45.0811	2.43501
GcC	11	43.977	GcC11-32	58.62	0.862	42.1	4245	1727796	2.94745e+06	1521	2594.68	d__Bacteria	p__Proteobacteria	c__Gammaproteobacteria	o__Legionellales	f__Legionellaceae	g__Legionella	s__	0.945158	27.3319	46.5483	0.18306
GcC	11	43.977	GcC11-25	92.08	2.742	41.9	11445	2369098	2.57287e+06	2029	2203.52	d__Bacteria	p__Proteobacteria	c__Gammaproteobacteria	o__Legionellales	f__Legionellaceae	g__Legionella	s__	0.970155	49.002	44.7511	0.328199
GcC	5	69.799	GcC5-53	45.29	1.724	66.2	3201	5403986	1.1932e+07	5578	12316.2	d__Bacteria	p__Proteobacteria	c__Gammaproteobacteria	o__Nevskiales	f__Nevskiaceae	g__Nevskia	s__	0.994911	22.5446	55.0735	0.121483
GcA	5	66.2126	GcA5-14	47.76	8.363	64	14559	1482326	3.1037e+06	1433	3000.42	d__Bacteria	p__Proteobacteria	c__Gammaproteobacteria	o__REEB76	f__REEB76	g__	s__	0.854813	40.2578	46.4759	0.327519
GcA	13	36.0869	GcA13-6	56.26	8.647	63	2739	1733296	3.08087e+06	1830	3252.76	d__Bacteria	p__Proteobacteria	c__Gammaproteobacteria	o__REEB76	f__REEB76	g__	s__	0.855686	15.5795	53.0055	0.0806687
GcC	5	69.799	GcC5-2	86.84	9.45	65.3	36869	3130326	3.60471e+06	2866	3300.32	d__Bacteria	p__Proteobacteria	c__Gammaproteobacteria	o__Steroidobacterales	f__Steroidobacteraceae	g__	s__	0.913302	103.529	40.6141	0.557873
GcA	5	66.2126	GcA5-29	52.58	8.934	68.7	16612	1485503	2.82522e+06	1355	2577.03	d__Bacteria	p__Proteobacteria	c__Gammaproteobacteria	o__Steroidobacterales	f__Steroidobacteraceae	g__13-2-20CM-66-19	s__	0.957767	34.3815	45.2399	0.279712
GcA	5	66.2126	GcA5-4	76.27	2.898	66.4	21828	2183298	2.86259e+06	2097	2749.44	d__Bacteria	p__Proteobacteria	c__Gammaproteobacteria	o__Steroidobacterales	f__Steroidobacteraceae	g__13-2-20CM-66-19	s__	0.977731	31.9793	40.7248	0.260169
GcA	5	66.2126	GcA5-18	85.18	4.211	66.9	29093	3603964	4.231e+06	3170	3721.53	d__Bacteria	p__Proteobacteria	c__Gammaproteobacteria	o__Steroidobacterales	f__Steroidobacteraceae	g__13-2-20CM-66-19	s__	0.933714	23.4391	42.1136	0.19069
GcA	5	66.2126	GcA5-10	94.38	3.922	65.9	68766	4050360	4.29154e+06	3591	3804.83	d__Bacteria	p__Proteobacteria	c__Gammaproteobacteria	o__Steroidobacterales	f__Steroidobacteraceae	g__13-2-20CM-66-19	s__	0.927436	62.7638	42.9685	0.510617
GcC	5	69.799	GcC5-24	54.48	0	65.5	14751	1310882	2.40617e+06	1288	2364.17	d__Bacteria	p__Proteobacteria	c__Gammaproteobacteria	o__Steroidobacterales	f__Steroidobacteraceae	g__FEN-1191	s__	0.925146	24.7699	33.3075	0.133475
GcC	5	69.799	GcC5-29	73.24	1.339	65.6	12867	1451327	1.9816e+06	1377	1880.12	d__Bacteria	p__Proteobacteria	c__Gammaproteobacteria	o__Steroidobacterales	f__Steroidobacteraceae	g__FEN-1191	s__	0.966169	231.42	30.138	1.24702
GcC	5	69.799	GcC5-11	82.35	1.705	66.6	46033	2481760	3.01367e+06	2298	2790.53	d__Bacteria	p__Proteobacteria	c__Gammaproteobacteria	o__Steroidobacterales	f__Steroidobacteraceae	g__FEN-1191	s__	0.976278	54.1977	40.2959	0.292048
GcC	5	69.799	GcC5-44	70.77	0.996	65.7	52804	1603970	2.26645e+06	1493	2109.65	d__Bacteria	p__Proteobacteria	c__Gammaproteobacteria	o__Steroidobacterales	f__Steroidobacteraceae	g__FEN-1191	s__	0.940479	130.878	32.15	0.705246
GcC	5	69.799	GcC5-22	70.41	4.133	65.2	39983	2375259	3.37347e+06	2210	3138.76	d__Bacteria	p__Proteobacteria	c__Gammaproteobacteria	o__Steroidobacterales	f__Steroidobacteraceae	g__FEN-1191	s__	0.988093	176.09	39.457	0.948871
GcA	5	66.2126	GcA5-22	71.55	3.448	66.6	7418	2554170	3.56977e+06	2332	3259.26	d__Bacteria	p__Proteobacteria	c__Gammaproteobacteria	o__Xanthomonadales	f__Rhodanobacteraceae	g__Dokdonella_A	s__	0.957479	57.8568	48.0274	0.470696
GcA	13	36.0869	GcA13-12	54.56	7.477	63.7	5744	2198101	4.02878e+06	2160	3958.94	d__Bacteria	p__Proteobacteria	c__Gammaproteobacteria	o__Xanthomonadales	f__Rhodanobacteraceae	g__Rhodanobacter	s__	0.993847	26.6841	48.8426	0.138167
GcC	5	69.799	GcC5-28	47.07	5.168	67	10444	2134760	4.53529e+06	1865	3962.18	d__Bacteria	p__SAR324	c__SAR324	o__SAR324	f__	g__	s__	0.740928	49.009	52.6005	0.264089
GcC	11	43.977	GcC11-21	54.59	0.4	62.1	3437	2332550	4.27285e+06	2362	4326.8	d__Bacteria	p__Spirochaetota	c__Spirochaetia	o__SZUA-6	f__Fen-1364	g__	s__	0.916534	16.2726	53.768	0.108989
GcC	5	69.799	GcC5-32	62.28	3.508	66.5	13141	2942321	4.72434e+06	2619	4205.2	d__Bacteria	p__Verrucomicrobiota	c__Verrucomicrobiae	o__Opitutales	f__Opitutaceae	g__	s__	0.900861	26.2487	51.8137	0.141443
GcC	5	69.799	GcC5-20	76.37	4.509	66.3	5401	3272529	4.2851e+06	2907	3806.47	d__Bacteria	p__Verrucomicrobiota	c__Verrucomicrobiae	o__Opitutales	f__Opitutaceae	g__Didemnitutus	s__	0.961797	26.2007	55.5556	0.141185

## Sheet: Table S9
Soil	Fraction number	Fraction GC-content (%)	MAG name	Family	16S rRNA gene relative abundanceof the corresponding family in the unfractionated (original) DNA (%)	Family's abundance rank		Family's abundance rank	Genomes	Percentage of new genomes (%)
GcA	5	66.2126	GcA5-3	f__	Unknown	Unknown		Very rare	31	15.1961
GcA	5	66.2126	GcA5-32	f__	Unknown	Unknown		Rare	32	15.6863
GcA	5	66.2126	GcA5-2	f__Burkholderiaceae	0.795158	Minor		Minor	63	30.8824
GcA	5	66.2126	GcA5-24	f__Casimicrobiaceae	0.84316	Minor		Abundant	51	25
GcA	5	66.2126	GcA5-31	f__Casimicrobiaceae	0.84316	Minor		Unknown	27	13.2353
GcA	5	66.2126	GcA5-8	f__Casimicrobiaceae	0.84316	Minor		Total	204	100
GcA	5	66.2126	GcA5-25	f__Caulobacteraceae	0.525931	Minor
GcA	5	66.2126	GcA5-34	f__Caulobacteraceae	0.525931	Minor
GcA	5	66.2126	GcA5-19	f__CSP1-4	1.41918	Abundant
GcA	5	66.2126	GcA5-5	f__Dermatophilaceae	1.93676	Abundant		Rank definitions
GcA	5	66.2126	GcA5-26	f__Dongiaceae	0.0876552	Rare		Abundant	>1 %
GcA	5	66.2126	GcA5-21	f__Eremiobacteraceae	1.0936	Abundant		Minor	0.1-1%
GcA	5	66.2126	GcA5-11	f__Gemmatimonadaceae	1.19378	Abundant		Rare	0.01-0.1%
GcA	5	66.2126	GcA5-15	f__Gemmatimonadaceae	1.19378	Abundant		Very Rare	<0.01%
GcA	5	66.2126	GcA5-17	f__Gemmatimonadaceae	1.19378	Abundant		Unknown	Relative abundance in original sample could not be determined
GcA	5	66.2126	GcA5-27	f__Gemmatimonadaceae	1.19378	Abundant
GcA	5	66.2126	GcA5-9	f__Gemmatimonadaceae	1.19378	Abundant
GcA	5	66.2126	GcA5-1	f__GWC2-71-9	0.135657	Minor
GcA	5	66.2126	GcA5-7	f__JACDGC01	0.0438276	Rare
GcA	5	66.2126	GcA5-20	f__Microbacteriaceae	1.44422	Abundant
GcA	5	66.2126	GcA5-12	f__Micrococcaceae	2.52113	Abundant
GcA	5	66.2126	GcA5-28	f__Palsa-1104	Unknown	Unknown
GcA	5	66.2126	GcA5-14	f__REEB76	0	Very Rare
GcA	5	66.2126	GcA5-16	f__Reyranellaceae	0.0521757	Rare
GcA	5	66.2126	GcA5-22	f__Rhodanobacteraceae	7.68235	Abundant
GcA	5	66.2126	GcA5-23	f__Solirubrobacteraceae	2.53991	Abundant
GcA	5	66.2126	GcA5-30	f__Solirubrobacteraceae	2.53991	Abundant
GcA	5	66.2126	GcA5-6	f__Solirubrobacteraceae	2.53991	Abundant
GcA	5	66.2126	GcA5-10	f__Steroidobacteraceae	1.40457	Abundant
GcA	5	66.2126	GcA5-18	f__Steroidobacteraceae	1.40457	Abundant
GcA	5	66.2126	GcA5-29	f__Steroidobacteraceae	1.40457	Abundant
GcA	5	66.2126	GcA5-4	f__Steroidobacteraceae	1.40457	Abundant
GcA	5	66.2126	GcA5-35	f__UBA184	0	Very Rare
GcA	5	66.2126	GcA5-13	f__UBA8260	1.07691	Abundant
GcA	13	36.0869	GcA13-15	f__CADDZS01	0.0793071	Rare
GcA	13	36.0869	GcA13-14	f__Chitinophagaceae	1.00804	Abundant
GcA	13	36.0869	GcA13-9	f__Chitinophagaceae	1.00804	Abundant
GcA	13	36.0869	GcA13-4	f__DTU029	Unknown	Unknown
GcA	13	36.0869	GcA13-3	f__Gemmatimonadaceae	1.19378	Abundant
GcA	13	36.0869	GcA13-1	f__Methanosarcinaceae	0.0876552	Rare
GcA	13	36.0869	GcA13-17	f__Nitrososphaeraceae	1.85746	Abundant
GcA	13	36.0869	GcA13-6	f__REEB76	0	Very Rare
GcA	13	36.0869	GcA13-11	f__Rhabdochlamydiaceae	0	Very Rare
GcA	13	36.0869	GcA13-12	f__Rhodanobacteraceae	7.68235	Abundant
GcA	13	36.0869	GcA13-8	f__SbA1	0.770114	Minor
GcA	13	36.0869	GcA13-16	f__Sphingobacteriaceae	0.546802	Minor
GcA	13	36.0869	GcA13-2	f__Sphingobacteriaceae	0.546802	Minor
GcA	13	36.0869	GcA13-7	f__UBA1547	0.17531	Minor
GcA	13	36.0869	GcA13-10	f__UBA4665	2.71105	Abundant
GcA	13	36.0869	GcA13-5	f__UBA4665	2.71105	Abundant
GcA	13	36.0869	GcA13-13	f__UBA7541	2.48356	Abundant
GcB	4	74.82	GcB4-15	f__	Unknown	Unknown
GcB	4	74.82	GcB4-4	f__	Unknown	Unknown
GcB	4	74.82	GcB4-7	f__	Unknown	Unknown
GcB	4	74.82	GcB4-12	f__70-9	0.328697	Minor
GcB	4	74.82	GcB4-20	f__70-9	0.328697	Minor
GcB	4	74.82	GcB4-1	f__Casimicrobiaceae	0.744322	Minor
GcB	4	74.82	GcB4-17	f__CSP1-4	5.71824	Abundant
GcB	4	74.82	GcB4-13	f__CSP1-6	2.26013	Abundant
GcB	4	74.82	GcB4-18	f__Fen-336	2.271	Abundant
GcB	4	74.82	GcB4-19	f__Fen-336	2.271	Abundant
GcB	4	74.82	GcB4-10	f__HRBIN12	0.695425	Minor
GcB	4	74.82	GcB4-6	f__HRBIN12	0.695425	Minor
GcB	4	74.82	GcB4-11	f__Microtrichaceae	0.0570466	Rare
GcB	4	74.82	GcB4-16	f__PLA2	0.198305	Minor
GcB	4	74.82	GcB4-8	f__QHBO01	0.891014	Minor
GcB	4	74.82	GcB4-2	f__SG8-39	2.32805	Abundant
GcB	4	74.82	GcB4-14	f__UBA6930	0.0977942	Rare
GcB	4	74.82	GcB4-5	f__Vicinamibacteraceae	0.209171	Minor
GcB	14	35.3696	GcB14-5	f__BACL12	0	Very Rare
GcB	14	35.3696	GcB14-1	f__Bacteriovoracaceae	0.0135825	Rare
GcB	14	35.3696	GcB14-9	f__Chitinophagaceae	0.912746	Minor
GcB	14	35.3696	GcB14-11	f__Ignavibacteriaceae	0.0407476	Rare
GcB	14	35.3696	GcB14-7	f__Nitrosopumilaceae	1.65978	Abundant
GcB	14	35.3696	GcB14-12	f__Nitrososphaeraceae	2.71107	Abundant
GcB	14	35.3696	GcB14-2	f__Nitrososphaeraceae	2.71107	Abundant
GcB	14	35.3696	GcB14-8	f__Nitrospiraceae	0.461806	Minor
GcB	14	35.3696	GcB14-4	f__OLB10	0.0869282	Rare
GcB	14	35.3696	GcB14-10	f__OLB5	0.0325981	Rare
GcB	14	35.3696	GcB14-6	f__UBA2798	0	Very Rare
GcB	14	35.3696	GcB14-3	f__UBA8517	0	Very Rare
GcC	5	69.799	GcC5-28	f__	Unknown	Unknown
GcC	5	69.799	GcC5-41	f__	Unknown	Unknown
GcC	5	69.799	GcC5-5	f__	Unknown	Unknown
GcC	5	69.799	GcC5-8	f__	Unknown	Unknown
GcC	5	69.799	GcC5-47	f__0-14-0-80-60-11	0.118024	Minor
GcC	5	69.799	GcC5-40	f__2-02-FULL-66-22	0.297359	Minor
GcC	5	69.799	GcC5-15	f__Beijerinckiaceae	0.347941	Minor
GcC	5	69.799	GcC5-43	f__Beijerinckiaceae	0.347941	Minor
GcC	5	69.799	GcC5-1	f__Binataceae	0.702013	Minor
GcC	5	69.799	GcC5-35	f__CAINCZ01	Unknown	Unknown
GcC	5	69.799	GcC5-38	f__Caulobacteraceae	0.338744	Minor
GcC	5	69.799	GcC5-7	f__Caulobacteraceae	0.338744	Minor
GcC	5	69.799	GcC5-39	f__CSP1-4	2.15815	Abundant
GcC	5	69.799	GcC5-37	f__Dormibacteraceae	0.297359	Minor
GcC	5	69.799	GcC5-4	f__Fimbriimonadaceae	0.101163	Minor
GcC	5	69.799	GcC5-12	f__Gemmatimonadaceae	0.423047	Minor
GcC	5	69.799	GcC5-13	f__Isosphaeraceae	2.66703	Abundant
GcC	5	69.799	GcC5-10	f__JACORV01	Unknown	Unknown
GcC	5	69.799	GcC5-42	f__JADJMO01	0	Very Rare
GcC	5	69.799	GcC5-36	f__JAGDMS01	0.0980978	Rare
GcC	5	69.799	GcC5-6	f__JAGDMS01	0.0980978	Rare
GcC	5	69.799	GcC5-53	f__Nevskiaceae	0	Very Rare
GcC	5	69.799	GcC5-20	f__Opitutaceae	0.213056	Minor
GcC	5	69.799	GcC5-32	f__Opitutaceae	0.213056	Minor
GcC	5	69.799	GcC5-16	f__RAAP-2	0.206925	Minor
GcC	5	69.799	GcC5-23	f__Reyranellaceae	0.254441	Minor
GcC	5	69.799	GcC5-31	f__Solirubrobacteraceae	0.56253	Minor
GcC	5	69.799	GcC5-46	f__Solirubrobacteraceae	0.56253	Minor
GcC	5	69.799	GcC5-25	f__Stellaceae	0.0628439	Rare
GcC	5	69.799	GcC5-11	f__Steroidobacteraceae	0.677488	Minor
GcC	5	69.799	GcC5-2	f__Steroidobacteraceae	0.677488	Minor
GcC	5	69.799	GcC5-22	f__Steroidobacteraceae	0.677488	Minor
GcC	5	69.799	GcC5-24	f__Steroidobacteraceae	0.677488	Minor
GcC	5	69.799	GcC5-29	f__Steroidobacteraceae	0.677488	Minor
GcC	5	69.799	GcC5-44	f__Steroidobacteraceae	0.677488	Minor
GcC	5	69.799	GcC5-17	f__Streptosporangiaceae	0.59012	Minor
GcC	5	69.799	GcC5-30	f__Tepidisphaeraceae	0.596251	Minor
GcC	5	69.799	GcC5-19	f__Thermoanaerobaculaceae	0	Very Rare
GcC	5	69.799	GcC5-33	f__UBA183	1.63547	Abundant
GcC	5	69.799	GcC5-26	f__UBA184	0.0168606	Rare
GcC	5	69.799	GcC5-34	f__UBA184	0.0168606	Rare
GcC	5	69.799	GcC5-14	f__UBA5066	0.240646	Minor
GcC	5	69.799	GcC5-21	f__UBA5066	0.240646	Minor
GcC	5	69.799	GcC5-3	f__UBA8260	0	Very Rare
GcC	5	69.799	GcC5-18	f__UBA9628	0.0245245	Rare
GcC	5	69.799	GcC5-27	f__UBA9628	0.0245245	Rare
GcC	5	69.799	GcC5-9	f__UBA9628	0.0245245	Rare
GcC	5	69.799	GcC5-49	f__Xanthobacteraceae	4.38681	Abundant
GcC	11	43.977	GcC11-16	f__	Unknown	Unknown
GcC	11	43.977	GcC11-19	f__	Unknown	Unknown
GcC	11	43.977	GcC11-15	f__0-14-0-80-60-11	0.118024	Minor
GcC	11	43.977	GcC11-29	f__B-17BO	0.0950323	Rare
GcC	11	43.977	GcC11-1	f__Burkholderiaceae	0.0367867	Rare
GcC	11	43.977	GcC11-28	f__CAINCZ01	Unknown	Unknown
GcC	11	43.977	GcC11-6	f__Chitinophagaceae	0.393924	Minor
GcC	11	43.977	GcC11-21	f__Fen-1364	Unknown	Unknown
GcC	11	43.977	GcC11-14	f__FEN-987	0.0674423	Rare
GcC	11	43.977	GcC11-33	f__JABCZS01	0	Very Rare
GcC	11	43.977	GcC11-17	f__JACORV01	Unknown	Unknown
GcC	11	43.977	GcC11-18	f__JACQBW01	Unknown	Unknown
GcC	11	43.977	GcC11-3	f__Koribacteraceae	1.26914	Abundant
GcC	11	43.977	GcC11-25	f__Legionellaceae	0	Very Rare
GcC	11	43.977	GcC11-32	f__Legionellaceae	0	Very Rare
GcC	11	43.977	GcC11-13	f__Micrarchaeaceae	0	Very Rare
GcC	11	43.977	GcC11-34	f__Midichloriaceae	0	Very Rare
GcC	11	43.977	GcC11-10	f__Nitrosopumilaceae	7.42478	Abundant
GcC	11	43.977	GcC11-31	f__Palsa-1295	0.0505817	Rare
GcC	11	43.977	GcC11-9	f__Palsa-1295	0.0505817	Rare
GcC	11	43.977	GcC11-26	f__Palsa-965	0	Very Rare
GcC	11	43.977	GcC11-24	f__RAAP-2	0.206925	Minor
GcC	11	43.977	GcC11-2	f__SbA1	2.63944	Abundant
GcC	11	43.977	GcC11-37	f__SbA1	2.63944	Abundant
GcC	11	43.977	GcC11-4	f__SbA1	2.63944	Abundant
GcC	11	43.977	GcC11-20	f__Solirubrobacteraceae	0.56253	Minor
GcC	11	43.977	GcC11-12	f__Sphingobacteriaceae	0.0229917	Rare
GcC	11	43.977	GcC11-5	f__SZUA-254	0.190064	Minor
GcC	11	43.977	GcC11-8	f__Thermoanaerobaculaceae	0	Very Rare
GcC	11	43.977	GcC11-35	f__UBA2103	0	Very Rare
GcC	11	43.977	GcC11-22	f__UBA6898	0.370932	Minor
GcC	11	43.977	GcC11-11	f__UBA7541	6.19089	Abundant
GcC	11	43.977	GcC11-30	f__UBA7541	6.19089	Abundant
GcC	11	43.977	GcC11-7	f__UBA7541	6.19089	Abundant
GcC	11	43.977	GcC11-27	f__Vermiphilaceae	0	Very Rare
GcC	11	43.977	GcC11-23	f__Xanthobacteraceae	4.38681	Abundant
GcL	4	72.6682	GcL4-16	f__	Unknown	Unknown
GcL	4	72.6682	GcL4-17	f__70-9	0	Very Rare
GcL	4	72.6682	GcL4-2	f__Burkholderiaceae	0.538916	Minor
GcL	4	72.6682	GcL4-23	f__CADCTF01	Unknown	Unknown
GcL	4	72.6682	GcL4-10	f__CSP1-4	1.3162	Abundant
GcL	4	72.6682	GcL4-5	f__CSP1-4	1.3162	Abundant
GcL	4	72.6682	GcL4-8	f__CSP1-4	1.3162	Abundant
GcL	4	72.6682	GcL4-7	f__CSP1-6	0.17273	Minor
GcL	4	72.6682	GcL4-12	f__Fen-336	0.0155457	Rare
GcL	4	72.6682	GcL4-6	f__Gemmatimonadaceae	0.160638	Minor
GcL	4	72.6682	GcL4-20	f__GWC2-71-9	0.0483643	Rare
GcL	4	72.6682	GcL4-19	f__JACORV01	Unknown	Unknown
GcL	4	72.6682	GcL4-4	f__JAFGIB01	Unknown	Unknown
GcL	4	72.6682	GcL4-18	f__PALSA-555	0.131274	Minor
GcL	4	72.6682	GcL4-21	f__PALSA-555	0.131274	Minor
GcL	4	72.6682	GcL4-3	f__RBG-16-71-46	0.00690918	Very Rare
GcL	4	72.6682	GcL4-14	f__SCN-69-37	0.0259094	Rare
GcL	4	72.6682	GcL4-13	f__Solirubrobacteraceae	0.846374	Minor
GcL	4	72.6682	GcL4-9	f__Solirubrobacteraceae	0.846374	Minor
GcL	4	72.6682	GcL4-11	f__Streptosporangiaceae	0.495734	Minor
GcL	4	72.6682	GcL4-1	f__SZUA-336	0	Very Rare
GcL	4	72.6682	GcL4-15	f__UBA5066	0.480188	Minor
GcL	13	37.5214	GcL13-10	f__	Unknown	Unknown
GcL	13	37.5214	GcL13-11	f__Berkiellaceae	0.00863647	Very Rare
GcL	13	37.5214	GcL13-12	f__Chitinophagaceae	0.088092	Rare
GcL	13	37.5214	GcL13-14	f__Chitinophagaceae	0.088092	Rare
GcL	13	37.5214	GcL13-3	f__Chitinophagaceae	0.088092	Rare
GcL	13	37.5214	GcL13-9	f__Chitinophagaceae	0.088092	Rare
GcL	13	37.5214	GcL13-17	f__Gp1-AA117	Unknown	Unknown
GcL	13	37.5214	GcL13-1	f__GWA1-39-11	0	Very Rare
GcL	13	37.5214	GcL13-4	f__JACMKV01	Unknown	Unknown
GcL	13	37.5214	GcL13-13	f__Nitrospiraceae	0	Very Rare
GcL	13	37.5214	GcL13-7	f__OLB5	0.10191	Minor
GcL	13	37.5214	GcL13-16	f__Palsa-948	0.00518188	Very Rare
GcL	13	37.5214	GcL13-6	f__Parachlamydiaceae	0	Very Rare
GcL	13	37.5214	GcL13-8	f__Staskawiczbacteraceae	Unknown	Unknown
GcL	13	37.5214	GcL13-2	f__UBA10324	0	Very Rare
GcL	13	37.5214	GcL13-15	f__UBA2774	0	Very Rare
GcL	13	37.5214	GcL13-5	f__UKL13-3	0	Very Rare

[truncated: 8 more sheets: Table S10, Table S11, Table S12, Table S13, Table S14, Table S15, Table S16, Table S17]
